# Supplementary material for: Harnessing a mesopelagic predator as a biological sampler reveals taxonomic and vertical resource partitioning among three poorly known deep-sea fishes
Source: Sci Rep. 2023 Sep 26;13:16078. doi: 10.1038/s41598-023-41298-9 (PMC10522621; doi:10.1038/s41598-023-41298-9)
Supplement: Supplementary file 2 — Supplementary Table S1. [file 41598_2023_41298_MOESM2_ESM.xlsx]

## Sheet: READ_ME
Description of column headers and contents of sheets included in this file
TABLE_DEPTHS
prey family	Family-level idnetification, or higher order identificaiton included in family-level anaylses for each prey type
prey group taxonomy	taxonomic identification of prey type as included in our dataset
min length (mm)	minimum length of measured prey indivuals with "matching prey group taxonomy" from Omosudis lowii, juvenile Anoplogaster cornuta, and juvenile Alepisaurus ferox presented in this study
max length (mm)	maximum length of measured prey indivuals with "matching prey group taxonomy" from Omosudis lowii, juvenile Anoplogaster cornuta, and juvenile Alepisaurus ferox presented in this study
primary min length (mm)	minimum length of measured prey indivuals with "matching prey group taxonomy" from specimens descibed in Portner et al 2017 and included in this study
primary max length (mm)	maximum length of measured prey indivuals with "matching prey group taxonomy" from specimens descibed in Portner et al 2017 and included in this study
length type	length measurmenet type (ML = mantlye length, TL = total length, SL = standard length, AP = approximate length)
vertical migrator	indication of whether taxa included in reference_taxonomy are known to undergo diel vertical migration (y = yes, n = no, not indicated = referencesdo not include explicit descriptions of day/night differences
mean median depth (m)	mean median depth of taxa that will be applied to individuals of the prey_taxonomy_id
reference taxonomy	taxonomy/ies of taxa used used to calculate mean_median_depth.
reference min length (mm)	minimum size of individuals included in references used to inform mean_median_depth
reference max length (mm)	maximum size of individuals included in references used to inform mean_median_depth
reference n	number of individuals included in references used to calculate mean_median_depth. * indicates that number listed is a minimum possible number of individulas (some references did not list absolute numbers)
localities	general locations of listed references
references	reference(s) used in calculating mean_median_depth given as an indexed number. Full references for each indexed reference number are given in table "DEPTH_REFERENCES"
notes	general notes about any aspect of record
DEPTH_REFERENCES
num	indexed reference number (used in "references" column o "TABLE_DEPTHS")
full-ref	full citation record

## Sheet: TABLE_DEPTHS
prey family	prey group taxonomy	min length (mm)	max length (mm)	primary min length (mm)	primary max length (mm)	length type	vertical migrator	mean median depth (m)	reference taxonomy	reference min length (mm)	reference max length (mm)	reference n	localities	References	notes
FISHES
Alepisauridae	Alepisaurus ferox	~	~	17	17	SL	nr	65.63	Alepsaurus ferox	0	20	5*	Hawaii, North Pacific, Equatorial Atlantic	[1];[2]	used 20mm SL as cutoff for laval size based on illustrations in Fishes of Japan
Alepisauridae	Alepisaurus ferox	25	192.383	20.5	700	SL	nr	367.5	Alepsaurus ferox	20	1800	nr	Global	[3]
Alepisauridae	Alepisaurus sp.	24	24	21.3	240	SL	nr	367.5	Alepsaurus ferox	20	1800	nr	Global	[3]
Anoplogastridae	Anoplogaster cornuta	~	~	9.4	24	SL	y	430	Anoplogaster cornuta	3	24	72	Hawaii	[4]
Anoplogastridae	Anoplogaster cornuta	~	~	25	76	SL	nr	571.25	Anoplogaster cornuta	24	76	93	Hawaii	[4]
Anoplogastridae	Anoplogaster cornuta	~	~	77	77	SL	y	712.5	Anoplogaster cornuta	77	126	21	Hawaii	[4]
Bramidae	Brama dussumieri	~	~	77	77	SL	n	150	Brama dussumieri	nr	nr	nr	Global	[3]
Bramidae	Brama orcini	~	~	34	90.5	SL	n	50	Brama orcini	nr	nr	nr	Global	[3]
Bramidae	Brama sp.	27	27	21	60.3	SL	n	67.5	Brama dussumieri, Brama orcini, Brama sp., Bramidae	8.1	38.6	16*	Global, North Pacific, Hawaii	[2], [3], [5], [6]
Bramidae	Bramidae	9	28	12.4	34.1	SL	n	79.57	Brama dussumieri, Brama orcini, Pteraclis aesticola, Pterycombus petersii, Taractes asper, Taractes rubescens, Taractichthys steindachneri, Brama sp., Bramidae	8.1	47.2	44*	Global, North Pacific, Hawaii, Equatorial Atlantic, Indian Ocean	[2], [3], [5]–[8]
Bramidae	Pteraclis aesticola	21	34	22	149.44	SL	n	75	Pteraclis aesticola	2.3	47.2	24*	Hawaii	[3], [5]
Bramidae	Pterycombus petersii	~	~	21.8	96.7	SL	n	75	Pterycombus petersii	26.1	26.1	1*	Hawaii	[3], [5]
Bramidae	Taractes asper	~	~	20	59.3	SL	n	65	Taractes asper	14.5	20.5	3*	Hawaii, Globa	[3], [5]
Bramidae	Taractes rubescens	~	~	19	46.8	SL	n	150	Taractes rubescens	nr	nr	nr	Global	[3]
Bramidae	Taractichthys steindachneri	~	~	19	35.3	SL	n	108.25	Taractichthys steindachneri	nr	nr	nr	Global	[3]
Carangidae	Carangidae	42.5	42.5	~	~	SL	n	155.58	Decapterus macarellus, Decapterus macrosoma, Decapterus tabl, Decapterus muroadsi, Carangidae	nr	nr	nr	Global, Indian Ocean, North Pacific	[3]
Carangidae	Decapterus sp.	~	~	32.25	50.4	SL	n	185.13	Decapterus macarellus, Decapterus macrosoma, Decapterus tabl, Decapterus muroadsi	nr	nr	nr	Global	[3]
Gempylidae	Diplospinus multistriatus	41	93	61.9324	200	SL	y	460	Diplospinus multistriatus	35	239	54	Hawaii	[4]
Gempylidae	Epinnula pacifica	25	25	~	~	SL	y,n	142.5	Epinnula magistralis	nr	nr	nr	Global	[3]
Gempylidae	Gempylidae	13	57	35	62	SL	y,n	136.01	Lepidocybium flavobrunneum, Nesiarchus nasutus, Gempylidae, Diplospinus multistriatus, Gempylus serpens	5	67	248*	Hawaii, North Atlantic, North Pacific	[2], [4], [9]
Gempylidae	Gempylidae	91	91	68	200	SL	y,n	243	Nealotus tripes, Nesiarchus nasutus, Diplospinus multistriatus, Gempylus serpens	35	397	180*	Hawaii, North Pacific, North Atlantic	[4], [9], [10]
Gempylidae	Gempylus serpens	38	73	76	123.54	SL	nr	100	Gempylus serpens	7	148	29	Hawaii	[4]
Gempylidae	Gempylus serpens	~	~	203	830	SL	y	237.5	Gempylus serpens	7	600	29*	Hawaii, Global	[3], [4]	max size reported in fishbase
Gempylidae	Lepidocybium flavobrunneum	~	~	94	122.9	SL	nr	315	Lepidocybium flavobrunneum	15	2000	95*	Hawaii, Global	[3], [4]	max size reported in fishbase
Gempylidae	Nealotus tripes	29	59	56.9	138.234	SL	nr	135	Nealotus tripes	7	397	95*	Hawaii, North Pacific	[4], [10]
Gempylidae	Nesiarchus nasutus	~	~	81.3	190	SL	n	327.5	Nesiarchus nasutus	22	254	4	Hawaii, North Atlantic	[4], [9]
Gempylidae	Rexea sp.	69	69	~	~	SL	nr	265	Rexea nakamurai	nr	nr	nr	Hawaii	[3]
Macrouridae	Macrouridae	113	113	59.8	219.5	TL	n	746.88	Corypahenoides acrolepis, Coryphaenoides rupestris, Coryphaenoides guntheri	40	210	344*	North Pacific, North Aatlantic	[11]–[13]
Myctophidae	Ceratoscopelus townsendi	35	35	~	~	SL	y	375	Ceratoscopelus townsendi	23	49	14	California Current	[14]
Myctophidae	Ceratoscopelus warmingii	~	~	69	69	SL	y	443.75	Ceratoscopelus warmingii	11	79	3911	Hawaii	[15]
Myctophidae	Diaphus phillipsi	~	~	58.2	58.2	SL	y	230	Diaphus theta	40	100	2987	North Pacific	[16]
Myctophidae	Myctophidae	10	38	30.5	58.25	SL	y,n	317.5	Ceratoscopelus warmingii, Myctophum nitidulum, Myctophidae, Lampanyctus tenuiformes, Diaphus theta, Notolychnus valdiviae	2	136	10485	Hawaii, North Pacific	[2], [15], [16]
Myctophidae	Myctophum sp.	~	~	63.4	63.4	SL	y	339.38	Myctophum nitidulum, Myctophum asperum	13	54	18*	Hawaii, Global	[3], [15]
Myctophidae	Nannobrachium nigrum	15.709	15.709	~	~	SL	nr	660	Nannobrachium nigrum	nr	nr	nr	Global	[3]
Nomeidae	Cubiceps pauciradiatus	~	~	68	85.3	SL	nr	178.5	Cubiceps pauciradiatus	nr	nr	nr	Hawaii	[3]
Nomeidae	Cubiceps sp.	~	~	29	68.6	SL	n	25	Cubiceps sp.	nr	nr	nr	North Pacific	[6]
Nomeidae	Nomeidae	1	17	~	~	SL	n	11.67	Cubiceps sp., Nomeidae, Psenes sp.	nr	nr	nr	North Pacific, Global	[3], [6]
Nomeidae	Psenes cyanophrys	~	~	33	33	SL	n	5	Psenes sp.	nr	nr	nr	Global	[3]
Nomeidae	Psenes maculatus	1	1	25	99.9	SL	n	5	Psenes sp.	nr	nr	nr	Global	[3]
Nomeidae	Psenes sp.	1	23	34.9654	45	SL	n	5	Psenes sp.	nr	nr	nr	Global	[3]
Omosudidae	Omosudis lowii	1	36	40	245	SL	n	800	Omosudis lowii	12	220	44*	North Pacific	[17]
Phosichthyidae	Ichthyococcus ovatus	~	~	46.8	46.8	SL	y	350	Ichthyococcus intermedius	nr	nr	nr	Hawaii	[3]
Phosichthyidae	Ichthyococcus sp.	~	~	47	47	SL	y	350	Ichthyococcus intermedius	nr	nr	nr	Hawaii	[3]
Phosichthyidae	Vinciguerria nimbaria	~	~	27.8268	57	SL	y	203.83	Vinciguerria nimbaria	12.6	28.3	nr	North Pacific, Indian Ocean, Pacific	[6], [8], [18]
Phosichthyidae	Vinciguerria sp.	36	36	38.6478	38.6478	SL	y	203.83	Vinciguerria nimbaria	12.6	28.3	nr	North Pacific, Indian Ocean, Pacific	[6], [8], [18]
Sternoptychidae	Argyropelecus aculeatus	~	~	44.4126	71.5	SL	nr	375	Argyropelecus aculeatus	11	61	22	Hawaii	[19]
Sternoptychidae	Argyropelecus sp.	~	~	44.4	66	SL	y, nr	462.5	Argyropelecus aculeatus, Argyropelecus affinis, Argyropelecus hemigymnus, Argyropelecus sladeni	9	76	474	Hawaii	[19]
Sternoptychidae	Sternoptychidae	8	12	17.3	56.3	SL	y, n, nr	573.75	Argyropelecus aculeatus, Argyropelecus affinis, Argyropelecus hemigymnus, Argyropelecus sladeni, Danaphos oculatus, Sternoptyx sp., Sternoptyx diaphana, Sternoptyx obscura, Sternoptyx pseudobscura	9	76	3483	Hawaii	[19]
Sternoptychidae	Sternoptyx diaphana	~	~	20.7957	66.6851	SL	n	675	Sternoptyx diaphana	11	41	2513	Hawaii	[19]
Sternoptychidae	Sternoptyx obscura	~	~	18.7449	35	SL	n	725	Sternoptyx obscura	11	60	245	Hawaii	[19]
Sternoptychidae	Sternoptyx pseudobscura	36	36	20.699	44.7962	SL	n	800	Sternoptyx pseudobscura	16	30	22	Hawaii	[19]
Sternoptychidae	Sternoptyx sp.	10	10	10	10.5	SL	n	612.5	Sternoptyx sp.	nr	11	374	Hawaii	[19]
Sternoptychidae	Sternoptyx sp.	12	38.3092	12	60	SL	n	675	Sternoptyx diaphana	11	60	2513	Hawaii	[19]	just used sternoptyx diaphana because it was by far the biomass dominant
Trichiuridae	Trichiuridae	79	147.5	85	797	TL	n, nr	160.5	Anaphos carbo, Trichiuridae	19	59	3*	Hawaii, North pacific, Indian Ocean	[4], [6], [8]
CEPHALOPODS
Amphitretidae	Amphitretidae	~	~	41	41	ML	n	753.13	Amphitretus pelagicus Bolitaena pygmaea, Japetella diaphana	5	100	475*	Hawaii, North Atlantic, Gulf of Mexico	[20]–[24]
Amphitretidae	Amphitretus pelagicus	~	~	14	70	ML	nr	258.3	Amphitretus pelagicus	30	40	3*	Hawaii, North Pacific	[20], [23], [24]
Amphitretidae	Bolitaena pygmaea	~	~	~	~	ML	y	475	Bolitaena pygmaea	5	15	40	Hawaii	[20]
Amphitretidae	Bolitaena pygmaea	~	~	18	74.6	ML	n	950	Bolitaena pygmaea	6	64	117	Hawaii, Gulf of Mexico	[20], [22]
Amphitretidae	Bolitaeninae	~	~	2	20	ML	y	370	Bolitaena pygmaea, Japetella diaphana, japetella sp.	4	20	130	Hawaii, North Atlantic, Gulf of Mexico	[20], [21]
Amphitretidae	Bolitaeninae	~	~	21.5	104.486	ML	n	875	Bolitaena pygmaea, Japetella diaphana, japetella sp.	5	100	472	Hawaii, North Atlantic, Gulf of Mexico	[20]–[23]
Amphitretidae	Japetella diaphana	~	~	15	17	ML	y	317.5	Japetella diaphana	4	20	90	Hawaii, North Atlantic	[20], [21]
Amphitretidae	Japetella diaphana	~	~	22.9	125	ML	n	866.67	Japetella diaphana	20	92	140	Hawaii, North Atlantic, Gulf of Mexico	[20]–[22]
Argonautidae	Argonauta argo	~	~	9.51576	80	ML	n	62.5	Argonauta argo	3	72	46*	Gulf of Mexico, Global	[22], [23]
Argonautidae	Argonauta sp.	4	30.5779	5	68.7	ML	n	47.5	Argonauta argo, Argonauta sp.	2	72	79*	Gulf of Mexico, North Atlantic, Global	[21]–[23]
Chiroteuthidae	Asperoteuthis mangoldae	~	~	140	150	ML	n	860	Asperoteuthis mangoldae	80	100	2	Hawaii	[25]
Chiroteuthidae	Chiroteuthidae	24	29	~	~	ML	y	491.66	Chiroteuthis calyx, Plactoteuthis lippula, Grimalditeuthis bonplandi	18	31	9*	Hawaii	[20], [23]
Chiroteuthidae	Chiroteuthidae	35.4998	35.4998	85	135	ML	y,n	801.67	Chiroteuthis spoeli, Chiroteuthis sp., Plactoteuthis lippula, Grimalditeuthis bonplandi, Planctoteuthis oligobessa, Asperoteuthis mangoldae	21	121	90*	Hawaii, California Current, Gulf of Mexico	[20], [22], [23], [25]
Chiroteuthidae	Chiroteuthis picteti	~	~	69.1583	129.276	ML	y	483.33	Chiroteuthis calyx, Chiroteuthis spoeli, Chiroteuthis sp.	6	121	53*	Hawaii, California Current, Gulf of Mexico	[20], [22], [23]
Chiroteuthidae	Chiroteuthis sp.	~	~	3.1	9.8	ML	y	400	Chiroteuthis calyx	20	50	nr	California Current	[23]
Chiroteuthidae	Chiroteuthis sp.	~	~	61.6	207.08	ML	y	483.33	Chiroteuthis calyx, Chiroteuthis spoeli, Chiroteuthis sp.	6	121	53*	Hawaii, California Current, Gulf of Mexico	[20], [22], [23]
Chiroteuthidae	Grimalditeuthis bonplandii	35.4999	49	40.5	153.5	ML	n	1000	Grimalditeuthis bonplandii	45	97	4	Hawaii	[20]
Chiroteuthidae	Planctoteuthis lippula	~	~	45	57	ML	n	800	Planctoteuthis lippula	21	65	13	Hawaii	[20]
Chiroteuthidae	Planctoteuthis sp.	40	40	46.8	75	ML	n	950	Planctoteuthis lippula, Planctoteuthis oligobessa	21	65	31	Hawaii, California Current	[20], [23]
Chiroteuthidae	Planctoteuthis sp. Nova	~	~	47	47	ML	n	950	Planctoteuthis lippula, Planctoteuthis oligobessa	21	65	31	Hawaii, California Current	[20], [23]
Cranchiidae	Bathothauma lyromma	~	~	63.6943	127	ML	n	758.33	Bathothauma lyromma	27	190	16	Hawaii, South Pacific, North Atlantic	[20], [26], [27]
Cranchiidae	Cranchia scabra	11	45	42.6	80.1	ML	n	200	Cranchia scabra	4	115	353	Gulf of Mexico	[22]
Cranchiidae	Cranchiidae	28.7508	40.0861	10	60.1	ML	y,n	397.9	Sandalops melancholicus, Megalocranchia fisheri, Helicocranchia pfefferi, Galiteuthis phyllura, Galiteuthis armata, Bathothauma lyromma, Taonius pavo, Liocranchia reinhardtii, Cranchia scabra, Leachia pacifica	2	175	1637*	Hawaii, South Pacific, North Atlantic, California Current, Gulf of Mexico	[20]–[23], [28]
Cranchiidae	Galiteuthis sp.	~	~	514.215	907.919	ML	n	1233.33	Galiteuthis phyllura, Galiteuthis armata, Galiteuthis pacifica	nr	nr	nr	Atlantic, Pacific	[29]
Cranchiidae	Helicocranchia sp.	~	~	34.8	43.7	ML	n	325	Helicocranchia pfefferi	10	70	113	North Atlantic, California Current	[21], [23]
Cranchiidae	Leachia pacifica	~	~	35	42.6	ML	n	50	Leachia pacifica	4	50	342	Hawaii, North Atlantic	[20], [21]
Cranchiidae	Leachia sp.	36	42	31.5664	31.5664	ML	n	50	Leachia pacifica	4	50	342	Hawaii, North Atlantic	[20], [21]
Cranchiidae	Liocranchia reinhardtii	36	36	22.8	40.25	ML	n	25	Liocranchia reinhardtii	2.5	45	488	North Atlantic	[21]
Cranchiidae	Liocranchia reinhardtii	48	48	54	54	ML	n	850	Liocranchia reinhardtii	45	139.2	2	North Atlantic	[21]
Cranchiidae	Megalocranchia fisheri	~	~	33.3	41	ML	y	112.5	Megalocranchia fisheri	7	45	nr	Hawaii	[20]
Cranchiidae	Megalocranchia fisheri	~	~	46	50.9	ML	y	425	Megalocranchia fisheri	45	175	28	Hawaii	[20]
Cranchiidae	Megalocranchia fisheri	~	~	589.961	848.855	ML	y	887.5	Megalocranchia sp.,Megalocranchia fisheri	45	1800	28*	Hawaii, Global	[20], [29]
Cranchiidae	Sandalops melancholicus	~	~	31.7206	62	ML	n	673.75	Sandalops melancholicus	7	105	51	Hawaii, South Pacific	[23], [28]
Cranchiidae	Taoniinae	31	42	23	61	ML	y,n	433.01	Sandalops melancholicus, Megalocranchia fisheri, Helicocranchia pfefferi, Galiteuthis phyllura, Galiteuthis armata, Bathothauma lyromma, Taonius pavo	2	175	452*	Hawaii, South Pacific, North Atlantic, California Current	[20], [21], [23], [28]
Cranchiidae	Taonius sp.	~	~	20	20	ML	n	200	Taonius pavo	20	40	1	Hawaii	[20]
Cranchiidae	Taonius sp.	~	~	~	~	ML	n	625	Taonius pavo	40	120	22	Hawaii	[20]
Cranchiidae	Taonius sp.	~	~	~	~	ML	n	750	Taonius pavo	120	220	6	Hawaii	[20]
Cranchiidae	Taonius sp.	~	~	239.563	724.86	ML	n	1375	Taonius pavo, Taonius sp.	120	660	nr	Hawaii, Global	[20], [29]
Enoploteuthidae	Abralia heminuchalis	~	~	22.5	22.5	ML	y	295	Abralia trigonura, Abralia redfieldi	5	41	120	Hawaii, Gulf of Mexico	[20], [22]
Enoploteuthidae	Abralia trigonura	~	~	14	14	ML	y	295	Abralia trigonura, Abralia redfieldi	5	41	120	Hawaii, Gulf of Mexico	[20], [22]
Enoploteuthidae	Abralia sp.	9.5	9.5	~	~	ML	y	295	Abralia trigonura, Abralia redfieldi	5	41	120	Hawaii, Gulf of Mexico	[20], [22]
Enoploteuthidae	Abraliopsis sp.	5	10	9	10	ML	y	219.69	Abraliopsis felis, A. sp.A, sp.B, sp.C	9	43	638	North Atlantic, California Current, Hawaii	[20], [21], [23]
Enoploteuthidae	Enoploteuthidae	3.5	9	7.8	11.4	ML	y	263.23	Abraliopsis felis, A. sp.A, sp.B, sp.C, Abralia trigonura, Abralia redfieldi, Enoploteuthis sp.	5	56	767	North Atlantic, California Current, Hawaii, Gulf of Mexico	[20]–[23]
Enoploteuthidae	Enoploteuthis octolineata	~	~	39.5	39.5	ML	y	275	Enoploteuthis sp.	21	56	9	Hawaii	[20]
Enoploteuthidae	Enoploteuthis reticulata	23.0007	30	17	28	ML	y	275	Enoploteuthis sp.	21	56	9	Hawaii	[20]
Enoploteuthidae	Enoploteuthis sp.	9.5	9.5	11	16	ML	y	275	Enoploteuthis sp.	21	56	9	Hawaii	[20]
Ommastrephidae	Hyaloteuthis pelagica	18	54.5	25.9	78	ML	nr	100	Hyaloteuthis pelagica	10	90	89	North Atlantic	[23]
Ommastrephidae	Ommastrephidae	4	13	9.5	43.2	ML	nr	120.83	Hyaloteuthis pelagica, Sthenoteuthis oualaniensis	2	268	137	North Atlantic, Arabian Sea	[23], [30], [31]
Ommastrephidae	Sthenoteuthis oualaniensis	~	~	8	87	ML	nr	131.25	Sthenoteuthis oualaniensis	2	268	48	Arabian Sea	[30], [31]
Onychoteuthidae	Onychoteuthidae	~	~	31	220	ML	y, n	290.06	Onychoteuthis banksii, Onychoteuthis compacta, Onykia robusta, Onykia loennbergi, Onykia carriboea, Walvisteuthis sp., Walvisteuthis youngorum	5	1840	665*	Hawaii, North Pacific, Bering Sea, Gulf of Alaska, Global, North Pacific, North Atlantic, Gulf of Mexico	[32]–[37], [22]
Onychoteuthidae	Onychoteuthis aequimanus	~	~	23.8	27.1	ML	y	362.5	Onychoteuthis banksii, Onychoteuthis compacta	5	326	163	Hawaii, North Atlantic, Gulf of Mexico	[20], [22]
Onychoteuthidae	Onychoteuthis borealijaponica	~	~	57	284.231	ML	y	362.5	Onychoteuthis banksii, Onychoteuthis compacta	5	326	163	Hawaii, North Atlantic, Gulf of Mexico	[20], [22]
Onychoteuthidae	Onychoteuthis compacta	~	~	17	20	ML	y	425	Onychoteuthis compacta	16	70	25	Hawaii	[20]
Onychoteuthidae	Onychoteuthis sp.	6	18	8.3	587.2	ML	y	362.5	Onychoteuthis banksii, Onychoteuthis compacta	5	326	163	Hawaii, North Atlantic, Gulf of Mexico	[20], [22], [23]
Onychoteuthidae	Onykia robusta	~	~	32	32	ML	nr	301	Onykia robusta	346	1840	111	North Pacific, Bering Sea, Gulf of Alaska, Global	[32]–[35]
Onychoteuthidae	Onykia sp.	~	~	33.2	120	ML	nr	320.17	Onykia robusta, Onykia loennbergi, Onykia carriboea	6.2	1840	127*	North Pacific, Bering Sea, Gulf of Alaska, Global, North Pacific, North Atlantic	[32]–[37]
Onychoteuthidae	Walvisteuthis sp.	15	119.468	30.1	77.1106	ML	n	187.5	Walvisteuthis sp., Walvisteuthis youngorum	5	24	375	Hawaii. Gulf of Mexico	[22], [38]
Onychoteuthidae	Walvisteuthis youngorum	~	~	3.1	99	ML	n	187.5	Walvisteuthis sp., Walvisteuthis youngorum	5	24	375	Hawaii. Gulf of Mexico	[22], [38]
Pyroteuthidae	Pterygioteuthis giardi	~	~	20	21	ML	y	240	Pterygioteuthis giardi	5	37	219	Hawaii, North Atlantic, Gulf of Mexico	[20], [22], [23]
Pyroteuthidae	Pterygioteuthis sp.	9	21	5.5	5.5	ML	y	270	Pterygioteuthis giardi, Pterygioteuthis gemmata, Pterygioteuthis microlamps	5	37	498	Hawaii, North Atlantic, Gulf of Mexico, California Current	[20], [22], [23]
Pyroteuthidae	Pyroteuthis sp.	9.8373	9.8373	~	~	ML	y	312.5	Pyroteuthis addolux, Pyroteuthis margaritifera	5	50	243	Hawaii	[20]
Sepiolidae	Heteroteuthis hawaiiensis	13	13	10	21	ML	n	92.5	Heteroteuthis dispar	2	12	124	Mediterranean	[23]
Tremoctopodidae	Tremoctopus gracilis	~	~	9	80.1	ML	n	53.33	Tremoctopus violaceus	5	30	21*	Hawaii, North Atlantic	[21], [39]
Tremoctopodidae	Tremoctopus sp.	~	~	17	27	ML	n	53.33	Tremoctopus violaceus	5	31	21*	Hawaii, North Atlantic	[21], [39]
Tremoctopodidae	Tremoctopus violaceus	~	~	8	35	ML	n	55	Tremoctopus violaceus	5	32	21	Hawaii, North Atlantic	[21], [39]
OTHER MOLLUSCS
Atlantidae	Atlanta sp.	3	13.5349	8.88786	10.3	TL	y,n	40	Atlanta helicinoidea, Atlanta inflata, Atlanta lesueurii, Atlanta peronii, Atlanta plana, Atlanta turriculata	nr	nr	nr	Hawaii	[40]
Atlantidae	Atlantidae	4	10.5	6.2	12.0703	TL	y,n	41.43	Atlanta helicinoidea, Atlanta inflata, Atlanta lesueurii, Atlanta peronii, Atlanta plana, Atlanta turriculata, Protatlanta souleyeti	nr	nr	nr	Hawaii	[40]
Carinariidae	Carinaria sp.	NA	NA	NA	NA	AP	nr	137.5	Carinaria lamarckii, Carinaria sp.	5	35	nr	Gulf of Mexico, California Current	[41], [42]
Carinariidae	Carinariidae	NA	NA	NA	NA	AP	nr	137.5	Carinaria lamarckii, Carinaria sp.	5	35	nr	Gulf of Mexico, California Current	[41], [42]
CRUSTACEA
Lanceolidae	Lanceola loveni	~	~	8.8	36.3	TL	nr	1500	Lanceola loveni, Lanceola sayana	nr	nr	nr	Global	[43]	lenghts of macrourids from references given as Head Length, TL estimated from HL either from regression or reange given in references
Oxycephalidae	Oxycephalidae	10	37.4181	22.8	22.8	TL	y,n	106.44	Oxycephalidae, Oxycephalus sp., Streetsia challengeri, Streetsia porcella	nr	nr	88*	North Pacific, South Pacific, North Atlantic, California Current	[44]–[47]
Oxycephalidae	Oxycephalus sp.	11	16	~	~	TL	n	62.81	Oxycephalus sp.	nr	nr	nr	South Pacific, North Atlantic	[44], [45]
Oxycephalidae	Streetsia sp.	11	30	~	~	TL	y,n	156.5	Streetsia challengeri, Streetsia porcella	nr	nr	88*	North Pacific, South Pacific, North Atlantic, California Current	[44]–[47]
Phronimidae	Phronima sedentaria	5	20	12.5	50.9	TL	y	248.9	Phronima sedentaria	3	25	762*	North Atlantic, South Pacific, Mediterranean, California Current	[44]–[46], [48], [49]
Phronimidae	Phronima sp.	8	24	16.8198	34.8	TL	y	248.9	Phronima sedentaria	3	25	762*	North Atlantic, South Pacific, Mediterranean, California Current	[44]–[46], [48], [49]
Phrosinidae	Phrosina semilunata	5	47.3189	8.2	35.5	TL	y	185.38	Phrosina semilunata	3	20	299*	North Atlantic, South Pacific, Mediterranean	[44], [45], [48], [49]
Platyscelidae	Platyscelus armatus	6.28429	19.6063	11	22.8	TL	nr	185	Platyscelus armatus	nr	nr	5	South Pacific	[45]
Platyscelidae	Platyscelus ovoides	4	20.5	12	26	TL	n	176.25	Platyscelus ovoides	nr	nr	77	South Pacific, North Atlantic	[44], [45]
Platyscelidae	Platyscelus sp.	4	9.17676	13	19	TL	y,n	126.75	Platyscelus armatus, Platyscelus ovoides, Platyscelus serralatus, Platyscelus sp.	nr	nr	373	South Pacific, North Atlantic	[44], [45]
Platysceloidea	Brachyscelus crusculum	~	~	5.8	24	TL	y,n	65	Brachyscelus crusculum	4	14	47	South Pacific, North Atlantic	[44], [45]
Platysceloidea	Brachyscelus sp.	4	16	~	~	TL	y,n	65	Brachyscelus crusculum	4	14	47	South Pacific, North Atlantic	[44], [45]
Platysceloidea	Lycaeidae	5	19	~	~	TL	n	87.5	Lycaea bovallii, Lycaea bovallioides, Tryphana malmi	nr	nr	23	North Atlantic	[44]
Platysceloidea	Platysceloidea	4	14	~	~	TL	y,n	76.25	Brachyscelus crusculum	4	14	70	South Pacific, North Atlantic	[44], [45]
OTHER INVERTEBRATES
Phyllodocidae	Alciopini	NA	NA	NA	NA	AP	nr	150	Plotohelmis capitata, Rhynchonereella angelini in both studies and 8 additional species from the Adriatic	nr	nr	1118	Adriatic, North Pacific	[50], [51]
Salpidae	Thetys vagina	~	~	~	~	TL	nr	17.5	Thetys vagina	21	178	244	North Pacific, South Pacific	[52], [53]

## Sheet: DEPTH_REFERENCES
num	full_reference
[1]	G. W. Boehlert, Distribution of Ichthyoplankton Around Southeast Hancock Seamount, Central North Pacific, in Summer 1984 and Winter 1985: Data Report. NOAA-TM-NMFS-SWFSC-176, 1992.
[2]	V. J. Loeb, “Vertical distribution and development of larval fishes in the North Pacific central gyre during summer,” Fishery Bulletin, vol. 77, 1979.
[3]	B. Mundy, Checklist of the fishes of the Hawaiian Archipelago, vol. 6. 2005, p. 704.
[4]	T. A. Clarke and P. J. Wagner, “Vertical distribution and other aspects of the ecology of certain mesopelagic fishes taken near Hawai’i,” Fishery Bulletin, vol. 74, no. 3, pp. 635–645, 1976.
[5]	M. P. Seki and B. C. Mundy, “Some notes on the early life stages of the Pacific pomfret,Brama japonica, and other Bramidae from the central north Pacific Ocean,” Jap. Jour. Ich., vol. 38, no. 1, p. 63, Jun. 1991, doi: 10.1007/BF02910111.
[6]	G. W. Boehlert, W. Watson, and L. C. Sun, “Horizontal and vertical distributions of larval fishes around an isolated oceanic island in the tropical Pacific,” Deep Sea Research Part A. Oceanographic Research Papers, vol. 39, no. 3–4, pp. 439–466, Mar. 1992, doi: 10.1016/0198-0149(92)90082-5.
[7]	M. P. Olivar et al., “Variation in the diel vertical distributions of larvae and transforming stages of oceanic fishes across the tropical and equatorial Atlantic,” Progress in Oceanography, vol. 160, pp. 83–100, Jan. 2018, doi: 10.1016/j.pocean.2017.12.005.
[8]	M. P. Olivar and L. E. Beckley, “Vertical distribution patterns of early stages of mesopelagic fishes along 110 °E, south-east Indian Ocean,” Deep Sea Research Part II: Topical Studies in Oceanography, vol. 201, p. 105111, Jul. 2022, doi: 10.1016/j.dsr2.2022.105111.
[9]	N. A. Voss, “The Postlarval Development of the Fishes of the Family Gempylidae from the Florida Current. I. Nesiarchus Johnson and Gempylus Cuv. and Val.,” Bulletin of Marine Science, vol. 4, no. 2, pp. 120–159, Mar. 1954.
[10]	A. Yatsu, C. Sassa, M. Moku, and T. Kinoshita, “Night-time vertical distribution and abundance of small epipelagic and mesopelagic fishes in the upper 100 m layer of the Kuroshio-Oyashio Transition Zone in Spring,” Fisheries Sci, vol. 71, no. 6, pp. 1280–1286, Dec. 2005, doi: 10.1111/j.1444-2906.2005.01094.x.
[11]	D. L. Stein, “Description and occurrence of macrourid larvae and juveniles in the northeast Pacific Ocean off Oregon, U.S.A.,” Deep Sea Research Part A. Oceanographic Research Papers, vol. 27, no. 11, pp. 889–900, Nov. 1980, doi: 10.1016/0198-0149(80)90002-3.
[12]	N. R. Merrett, “On the identity and pelagic occurrence of larval and juvenile stages of rattail fishes (family macrouridae) from 60°N, 20°W and 53°N, 20°W,” Deep Sea Research, vol. 25, no. 2, pp. 147–160, Feb. 1978, doi: 10.1016/0146-6291(78)90002-4.
[13]	V. I. Vinnichenko and V. N. Khlivnoi, “Biology and distribution of juvenile rock-nosed grenadier Coryphaenoides rupestris (Macrouridae) in the northern Atlantic (based on data of research in 2003),” J. Ichthyol., vol. 47, no. 4, pp. 302–309, May 2007, doi: 10.1134/S0032945207040078.
[14]	J. R. Paxton, “A Distributional Analysis for the Lanternfishes (Family Myctophidae) of the San Pedro Basin, California,” Copeia, vol. 1967, no. 2, p. 422, Jun. 1967, doi: 10.2307/1442131.
[15]	T. A. Clarke, “Some aspects of the ecology of lanternfishes (Myctophidae) in the Pacific Ocean near Hawai’i,” Fishery Bulletin, vol. 71, no. 2, pp. 401–434, 1973.
[16]	H. Watanabe, M. Moku, K. Kawaguchi, K. Ishimaru, and A. Ohno, “Diel vertical migration of myctophid fishes (Family Myctophidae) in the transitional waters of the western North Pacific,” Fisheries Oceanography, vol. 8, no. 2, pp. 115–127, Jun. 1999, doi: 10.1046/j.1365-2419.1999.00103.x.
[17]	N. Slayden, “Age and Growth of Predatory Mesopelagic Fishes in a Low-Latitude Oceanic Ecosystem,” 2020. [Online]. Available: https://nsuworks.nova.edu/hcas_etd_all/10
[18]	T. Ozawa, K. Fujii, and K. Kawaguchi, “Feeding chronology of the vertically migrating gonostomatid fish,Vinciguerria nimbaria (Jordan and Williams), off southern Japan,” Journal of Oceanography, no. 33, pp. 320–327, 1977.
[19]	V. Ridge-Cooney, “Aspects of the Ecology of the Pelagic Hatchetfishes, Family Sternoptychidae, in the Pacific Ocean near Hawaii.,” University of Hawaii at Manoa, 1987.
[20]	R. E. Young, “Vertical distribution and photosensitive vesicles of pelagic cephalopods from hawaiian waters,” Fishery Bulletin, vol. 76, no. 3, pp. 583–615, 1978.
[21]	C. C. Lu and M. R. Clarke, “Vertical distribution of cephalopods at 11°N, 20°W in the North Atlantic,” Journal of the Marine Biological Association of the United Kingdom, vol. 55, no. 2, pp. 369–389, 1975, doi: 10.1017/S0025315400016003.
[22]	H. Judkins and M. Vecchione, “Vertical Distribution Patterns of Cephalopods in the Northern Gulf of Mexico,” Front. Mar. Sci., vol. 7, p. 47, Feb. 2020, doi: 10.3389/fmars.2020.00047.
[23]	C. F. E. Roper and R. E. Young, “Vertical distribution of pelagic cephalopods,” Smithsonian Contributions to Zoology, no. 209, pp. 1–51, 1975, doi: 10.5479/si.00810282.209.
[24]	B. A. Seibel, E. V. Thuesen, J. J. Childress, and L. A. Gorodezky, “Decline in Pelagic Cephalopod Metabolism With Habitat Depth Reflects Differences in Locomotory Efficiency,” The Biological Bulletin, vol. 192, no. 2, pp. 262–278, Apr. 1997, doi: 10.2307/1542720.
[25]	R. E. Young, M. Vecchione, and C. F. E. Roper, “A new genus and three new species of decapodiform cephalopods (Mollusca: Cephalopoda),” Rev Fish Biol Fisheries, vol. 17, no. 2–3, pp. 353–365, Jun. 2007, doi: 10.1007/s11160-007-9044-z.
[26]	P. J. Herring, P. N. Dilly, and C. Cope, “The photophores of the squid family Cranchiidae (Cephalopoda: Oegopsida),” Journal of Zoology, vol. 258, no. 1, pp. 73–90, Sep. 2002, doi: 10.1017/S095283690200122X.
[27]	M. J. Imber, “The squid families Cranchiidae and Gonatidae (Cephalopoda: Teuthoidea) in the New Zealand region,” New Zealand Journal of Zoology, vol. 5, no. 3, pp. 445–484, Jul. 1978, doi: 10.1080/03014223.1978.10428331.
[28]	R. E. Young, “Transitory Eye Shapes and the Vertical Distribution of Two Midwater SquidsI,” Pacific Science, vol. 29, 1975.
[29]	P. Jereb and C. F. E. Roper, Eds., Cephalopods of the world: an annotated and illustrated catalogue of cephalopod species known to date. in FAO species catalogue for fishery purposes, no. no. 4. Rome: Food and Agriculture Organization of the United Nations, 2005.
[30]	K. Mohamed, M. Joseph, and P. Alloycious, “Population characteristics and some aspects of the biology of oceanic squid Sthenoteuthis oualaniensis (Lesson, 1830),” journal of the marine biological association of india, vol. 48, pp. 256–259, Jan. 2006.
[31]	M. V. Chesalin and G. V. Zuyev, “Pelagic cephalopods of the Arabian Sea with an emphasis on Sthenoteuthis oualaniensis,” Bulletin of Marine Science, vol. 71, no. 1, 2002.
[32]	S. S. Esenkulova, M. A. Zuev, C. M. Deeg, and O. N. Katugin, “Squid Abundances and Relevance, Gulf of Alaska Expeditions 2019 and 2020,” North Pacific Anadromous Fish Commission Technical Report, no. 18, pp. 43–47, 2022.
[33]	V. A. Bizikov and A. I. Arkhipkin, “Morphology and microstructure of the gladius and statolith from the boreal Pacific giant squid Moroteuthis robusta (Oegopsida; Onychoteuthidae),” Journal of Zoology, vol. 241, no. 3, pp. 475–492, Mar. 1997, doi: 10.1111/j.1469-7998.1997.tb04839.x.
[34]	N. H. Landman, R. A. Davis, and R. H. Mapes, Eds., Cephalopods Present and Past: New Insights and Fresh Perspectives. Dordrecht: Springer Netherlands, 2007. doi: 10.1007/978-1-4020-6806-5.
[35]	“MBARI’s Deep Sea Guide - Data Artifacts for Onykia robusta.” http://dsg.mbari.org/dsg/plots/concept/Onykia%20robusta/Global (accessed Mar. 01, 2023).
[36]	S. Cairns, “Cephalopods collected in the straits of Florida by the R/V Gerda,” Bulletin of Marine Science, vol. 26, no. 2, pp. 233–272, 2009.
[37]	T. Kubodera, “A Review of the Deep-sea Cephalopod Fauna off the Paciﬁc Coast of Northeastern Japan,” National Museum of Nature and Science Monographs, no. 39, pp. 385–404, 2009.
[38]	J. J. Polovina, D. Hawn, and M. Abecassis, “Vertical movement and habitat of opah (Lampris guttatus) in the central North Pacific recorded with pop-up archival tags,” Mar Biol, vol. 153, no. 3, pp. 257–267, Jan. 2008, doi: 10.1007/s00227-007-0801-2.
[39]	R. E. Young, “Aspects of the Natural History of Pelagic Cephalopods of the Hawaiian Mesopelagic-Boundary Region,” Pacific Science, vol. 49, 1995.
[40]	R. R. Seapy, “Offshore–inshore and vertical distributional patterns of heteropod mollusks off leeward Oahu, Hawaii,” Mar Biol, vol. 154, no. 6, pp. 985–995, Jul. 2008, doi: 10.1007/s00227-008-0989-9.
[41]	K. A. Clark, M. Vecchione, B. A. Seibel, and H. L. Judkins, “Species Abundance, Spatial and Vertical Distributions, and Eye-Size Trends of Large Heteropods (Pterotracheidae and Carinariidae) in the Northern Gulf of Mexico,” American Malacological Bulletin, vol. 38, no. 2, Jan. 2021, doi: 10.4003/006.038.0201.
[42]	“MBARI’s Deep-Sea Guide.” http://dsg.mbari.org/dsg/home (accessed Mar. 01, 2023).
[43]	M. Evgenevich. Vinogradov, D. Causey, T. N. Semenova, and A. Fedorovich. Volkov, “Hyperiid amphipods (Amphipoda, Hyperiidea) of the world oceans / M.E. Vinogradov, A.F. Volkov, and T.N. Semenova ; scientific editor, Douglas Siegel-Causey.,” Washington, D.C. :, Washington, D.C. : Smithsonian Institution Libraries, 1996. doi: 10.5962/bhl.title.46350.
[44]	M. Thurston, “The Vertical Distribution and Diurnal Migration of the Crustacea Amphipoda Collected during the SOND Cruise, 1965 II. The Hyperiidea and General Discussion,” Journal of the Marine Biological Association of the United Kingdom, vol. 56, no. 2, pp. 383–470, 1976, doi: https://doi.org/10.1017/S0025315400018981.
[45]	R. Repelin, “Les amphipodes pélagiques du Pacifique occidental et central : biologie, écologie et relations trophiques avec la faune ichtyologique,” ORSTOM, 1978, Accessed: Mar. 01, 2023. [Online]. Available: https://agris.fao.org/agris-search/search.do?recordID=AV2012077910
[46]	G. J. Brusca, “The Ecology of Pelagic Amphipoda, I. Species Accounts, Vertical Zonation and Migration of Amphipoda from the Waters off Southern California,” Pacific Science, vol. 21, no. 3, 1967, Accessed: Mar. 01, 2023. [Online]. Available: http://hdl.handle.net/10125/7410
[47]	H. A. Van Arsdale, “The distribution of hyperiid amphipods off the Oregon coast,” Oregon State University, 1967. [Online]. Available: https://ir.library.oregonstate.edu/concern/graduate_thesis_or_dissertations/w37639753?locale=en
[48]	J. Sardou, M. Etienne, and V. Andersen, “Seasonal abundance and vertical distributions of macroplankton and micronekton in the Northwestern Mediterranean Sea,” Oceanologica Acta, vol. 19, no. 6, pp. 645–656, 1996.
[49]	A. Granata et al., “Vertical distribution and diel migration of zooplankton and micronekton in Polcevera submarine canyon of the Ligurian mesopelagic zone (NW Mediterranean Sea),” Progress in Oceanography, vol. 183, p. 102298, Apr. 2020, doi: 10.1016/j.pocean.2020.102298.
[50]	K. Amei, R. Dobashi, N. Jimi, M. Kitamura, and A. Yamaguchi, “Vertical changes in abundance, biomass and community structure of pelagic polychaetes down to 1000 m depths at Station K2 in the western subarctic Pacific Ocean covering the four seasons and day–night,” Journal of Plankton Research, vol. 43, no. 3, pp. 442–457, May 2021, doi: 10.1093/plankt/fbab031.
[51]	R. Guglielmo et al., “The Otranto Channel (South Adriatic Sea), a hot-spot area of plankton biodiversity: pelagic polychaetes,” Sci Rep, vol. 9, no. 1, p. 19490, Dec. 2019, doi: 10.1038/s41598-019-55946-6.
[52]	N. Iguchi and H. Kidokoro, “Horizontal distribution of Thetys vagina Tilesius (Tunicata, Thaliacea) in the Japan Sea during spring 2004,” Journal of Plankton Research, vol. 28, no. 6, pp. 537–541, Jun. 2006, doi: 10.1093/plankt/fbi138.
[53]	N. Henschke, J. D. Everett, and I. M. Suthers, “An observation of two oceanic salp swarms in the Tasman Sea: Thetys vagina and Cyclosalpa affinis,” Mar Biodivers Rec, vol. 9, no. 1, p. 21, Dec. 2016, doi: 10.1186/s41200-016-0023-8.
