# Supplementary material for: Harnessing a mesopelagic predator as a biological sampler reveals taxonomic and vertical resource partitioning among three poorly known deep-sea fishes
Source: Sci Rep. 2023 Sep 26;13:16078. doi: 10.1038/s41598-023-41298-9 (PMC10522621; doi:10.1038/s41598-023-41298-9)
Supplement: Supplementary file 3 — Supplementary Table S2. [file 41598_2023_41298_MOESM3_ESM.xlsx]

## Sheet: TABLE_DIETS
		Alepisaurus ferox (n with prey = 118)						Anoplogaster cornuta (n with prey = 81)						Omosudis lowii (n with prey = 40)
prey family	prey group taxonomy	n	%N	mass (g)	%M	frequency	%FO	n	%N	mass (g)	%M	frequency	%FO	n	%N	mass (g)	%M	frequency	%FO
Fishes		464	0.542094	223.87	0.609873	100	0.862069	54	0.0916491	11.46	0.12501	27	0.333333	48	0.747024	47.86	0.752307	31	0.775
Acanthuridae	Acanthuridae	16	0.0140413	4.27	0.00884573	4	0.0344828	1	0.000771605	0.05	0.000599305	1	0.0123457	~	~	~	~	~	~
Alepisauridae	Alepisaurus ferox	21	0.0484296	44.43	0.0692882	19	0.163793	1	0.00176367	1.05	0.00720165	1	0.0123457	1	0.00357143	1.45	0.00777897	1	0.025
Anoplogastridae	Anoplogaster cornuta	2	0.00254702	0.81	0.00470638	2	0.0172414	2	0.000726216	0.02	0.000277431	1	0.0123457	~	~	~	~	~	~
Bramidae	Brama sp.	1	0.00066313	0.79	0.0043378	1	0.00862069	~	~	~	~	~	~	~	~	~	~	~	~
Bramidae	Pteraclis aesticola	4	0.00558292	1.91	0.0105204	3	0.0258621	~	~	~	~	~	~	~	~	~	~	~	~
Bramidae	Bramidae	13	0.0263113	3.23	0.0269187	9	0.0775862	~	~	~	~	~	~	~	~	~	~	~	~
Carangidae	Carangidae	~	~	~	~	~	~	~	~	~	~	~	~	2	0.025	1.33	0.025	1	0.025
Cetomimidae	Cetomimidae	2	0.000605501	0.2	0.000296549	2	0.0172414	~	~	~	~	~	~	~	~	~	~	~	~
Chaetodontidae	Chaetodontidae	5	0.00403325	1.11	0.00444779	3	0.0258621	3	0.00330688	0.33	0.00414586	2	0.0246914	~	~	~	~	~	~
Diodontidae	Diodontidae	2	0.0010142	0.38	0.000630076	2	0.0172414	2	0.000846561	0.44	0.00420218	2	0.0246914	~	~	~	~	~	~
Diretmidae	Diretmichthys parini	2	0.000802359	0.27	0.000466	2	0.0172414	~	~	~	~	~	~	~	~	~	~	~	~
Echeneidae	Echeneidae	1	0.000307882	0.56	0.00074385	1	0.00862069	~	~	~	~	~	~	~	~	~	~	~	~
Fistulariidae	Fistularia sp.	1	0.000574713	1.39	0.0015168	1	0.00862069	~	~	~	~	~	~	~	~	~	~	~	~
Gempylidae	Diplospinus multistriatus	12	0.00586666	2.46	0.00629499	5	0.0431034	~	~	~	~	~	~	~	~	~	~	~	~
Gempylidae	Epinnula pacifica	~	~	~	~	~	~	~	~	~	~	~	~	1	0.025	0.09	0.025	1	0.025
Gempylidae	Gempylus serpens	7	0.00496233	4.98	0.00686032	3	0.0258621	~	~	~	~	~	~	~	~	~	~	~	~
Gempylidae	Nealotus tripes	8	0.00619084	2.35	0.00953283	5	0.0431034	~	~	~	~	~	~	~	~	~	~	~	~
Gempylidae	Rexea sp.	3	0.00369458	6.53	0.00893872	2	0.0172414	~	~	~	~	~	~	~	~	~	~	~	~
Gempylidae	Gempylidae	50	0.0391917	6.11	0.0220918	17	0.146552	~	~	~	~	~	~	~	~	~	~	~	~
Gonostomatidae	Gonostomatidae	1	0.00215517	0.18	0.000982104	1	0.00862069	~	~	~	~	~	~	~	~	~	~	~	~
Istiophoridae	Istiophoridae	1	0.000261233	0.13	0.000212252	1	0.00862069	~	~	~	~	~	~	~	~	~	~	~	~
Linophrynidae	Linophryne indica	~	~	~	~	~	~	1	0.000333667	0.31	0.000722106	1	0.0123457	~	~	~	~	~	~
Linophrynidae	Linophrynidae	2	0.00287356	0.39	0.00191027	1	0.00862069	~	~	~	~	~	~	~	~	~	~	~	~
Macrouridae	Macrouridae	~	~	~	~	~	~	~	~	~	~	~	~	1	0.025	2.73	0.025	1	0.025
Molidae	Ranzania laevis	~	~	~	~	~	~	1	0.000363108	0.02	0.000277431	1	0.0123457	~	~	~	~	~	~
Myctophidae	Ceratoscopelus townsendi	~	~	~	~	~	~	1	0.00205761	0.42	0.00673401	1	0.0123457	~	~	~	~	~	~
Myctophidae	Nannobrachium nigrum	~	~	~	~	~	~	1	0.000685871	0.03	8.84e-05	1	0.0123457	~	~	~	~	~	~
Myctophidae	Myctophidae	6	0.00404568	0.18	0.00130479	3	0.0258621	~	~	~	~	~	~	2	0.05	0.66	0.05	2	0.05
Nemichthyidae	Nemichthyidae	1	0.000359195	0.15	0.000465145	1	0.00862069	~	~	~	~	~	~	~	~	~	~	~	~
Nomeidae	Psenes maculatus	6	0.00738916	14.6	0.00689278	1	0.00862069	~	~	~	~	~	~	~	~	~	~	~	~
Nomeidae	Psenes sp.	2	0.00912779	6.35	0.00920905	2	0.0172414	~	~	~	~	~	~	~	~	~	~	~	~
Nomeidae	Nomeidae	2	0.00223124	0.93	0.00414363	2	0.0172414	~	~	~	~	~	~	~	~	~	~	~	~
Omosudidae	Omosudis lowii	2	0.00431035	1.83	0.00347531	2	0.0172414	~	~	~	~	~	~	2	0.0375	0.36	0.0301205	2	0.05
Oneirodidae	Chaenophryne sp.	~	~	~	~	~	~	2	0.00150892	0.21	0.000763212	2	0.0246914	~	~	~	~	~	~
Ostraciidae	Lactoria diaphana	1	0.000246305	0.32	0.000195647	1	0.00862069	~	~	~	~	~	~	~	~	~	~	~	~
Paralepididae	Paralepididae	7	0.00449206	0.69	0.00324748	4	0.0344828	~	~	~	~	~	~	~	~	~	~	~	~
Phosichthyidae	Vinciguerria sp.	~	~	~	~	~	~	~	~	~	~	~	~	1	0.025	0.35	0.025	1	0.025
Scombridae	Auxis thazard	2	0.000492611	1.04	0.000635852	1	0.00862069	~	~	~	~	~	~	~	~	~	~	~	~
Scorpaenidae	Scorpaenidae	3	0.00431035	0.45	0.00428585	2	0.0172414	1	0.00154321	0.26	0.00452095	1	0.0123457	~	~	~	~	~	~
Sternoptychidae	Sternoptyx pseudobscura	1	0.00107759	2.98	0.00505702	1	0.00862069	~	~	~	~	~	~	~	~	~	~	~	~
Sternoptychidae	Sternoptyx sp.	85	0.166729	82.56	0.236886	45	0.387931	16	0.0503152	6.23	0.0724956	9	0.111111	33	0.443452	38.55	0.454599	20	0.5
Sternoptychidae	Sternoptychidae	6	0.00303244	0.51	0.00179002	4	0.0344828	4	0.00145243	0.06	0.000832293	1	0.0123457	~	~	~	~	~	~
Stomiidae	Stomiidae	1	0.000410509	0.02	5.21e-05	1	0.00862069	~	~	~	~	~	~	~	~	~	~	~	~
Tetraodontidae	Tetraodontidae	2	0.00517241	0.18	0.00424001	2	0.0172414	5	0.00280584	1.63	0.00675284	1	0.0123457	~	~	~	~	~	~
Trachipteridae	Trachipterus sp.	2	0.000964696	0.42	0.00184422	2	0.0172414	~	~	~	~	~	~	~	~	~	~	~	~
Trichiuridae	Benthodesmus sp.	1	0.00287356	0.63	0.00402299	1	0.00862069	~	~	~	~	~	~	~	~	~	~	~	~
Trichiuridae	Trichiuridae	5	0.00384012	7.64	0.00744347	2	0.0172414	~	~	~	~	~	~	1	0.025	0.16	0.025	1	0.025
	Ceratioidei	2	0.00431035	2.34	0.00943539	2	0.0172414	~	~	~	~	~	~	~	~	~	~	~	~
	Leptocephali	34	0.0317168	6.04	0.0324393	13	0.112069	~	~	~	~	~	~	~	~	~	~	~	~
	Unidentified Fish	139	0.114852	11.53	0.083266	44	0.37931	13	0.0231683	0.4	0.015397	9	0.111111	4	0.0875	2.18	0.0848089	4	0.1
Cephalopods		178	0.209265	68.31	0.217021	68	0.586207	2	0.001443	0.59	0.00391108	2	0.0246914	13	0.220833	11.67	0.221513	10	0.25
Ancistrocheiridae	Ancistrocheirus lesueurii	1	0.00107759	0.29	0.00162338	1	0.00862069	~	~	~	~	~	~	~	~	~	~	~	~
Argonautidae	Argonauta sp.	16	0.017941	13.56	0.0249386	11	0.0948276	~	~	~	~	~	~	~	~	~	~	~	~
Bathypolypodidae	Bathypolypus sp.	4	0.00344268	0.59	0.00329564	3	0.0258621	~	~	~	~	~	~	~	~	~	~	~	~
Chiroteuthidae	Grimalditeuthis bonplandii	2	0.00280172	0.66	0.00240293	2	0.0172414	~	~	~	~	~	~	~	~	~	~	~	~
Chiroteuthidae	Planctoteuthis sp.	~	~	~	~	~	~	~	~	~	~	~	~	1	0.025	1.35	0.025	1	0.025
Chiroteuthidae	Chiroteuthidae	5	0.0144331	0.42	0.00978671	5	0.0431034	~	~	~	~	~	~	~	~	~	~	~	~
Cranchiidae	Cranchia scabra	10	0.019766	8.67	0.0369654	9	0.0775862	~	~	~	~	~	~	~	~	~	~	~	~
Cranchiidae	Leachia sp.	7	0.00743746	1.67	0.0105451	3	0.0258621	~	~	~	~	~	~	~	~	~	~	~	~
Cranchiidae	Liocranchia reinhardtii	1	0.00039185	0.72	0.00101586	1	0.00862069	~	~	~	~	~	~	1	0.0125	0.44	0.01375	1	0.025
Cranchiidae	Taoniinae	3	0.00301724	1.34	0.00659465	2	0.0172414	~	~	~	~	~	~	~	~	~	~	~	~
Cranchiidae	Cranchiidae	2	0.00502874	1.16	0.00300014	2	0.0172414	1	0.000881834	0.16	0.000713108	1	0.0123457	~	~	~	~	~	~
Enoploteuthidae	Abralia sp.	2	0.000783699	0.34	0.000437468	1	0.00862069	~	~	~	~	~	~	~	~	~	~	~	~
Enoploteuthidae	Abraliopsis sp.	2	0.000768332	0.11	0.000244803	2	0.0172414	~	~	~	~	~	~	1	0.0125	0.09	0.0140625	1	0.025
Enoploteuthidae	Enoploteuthis reticulata	2	0.00201523	3.1	0.00322506	2	0.0172414	~	~	~	~	~	~	1	0.025	1.08	0.025	1	0.025
Enoploteuthidae	Enoploteuthis sp.	2	0.00143678	0.58	0.00232558	1	0.00862069	~	~	~	~	~	~	~	~	~	~	~	~
Enoploteuthidae	Enoploteuthidae	7	0.0107125	0.67	0.012108	6	0.0517241	~	~	~	~	~	~	~	~	~	~	~	~
Histioteuthidae	Histioteuthis sp.	~	~	~	~	~	~	~	~	~	~	~	~	1	0.00833333	0.08	0.0010582	1	0.025
Histioteuthidae	Histioteuthidae	1	0.000410509	0.3	0.000359195	1	0.00862069	~	~	~	~	~	~	~	~	~	~	~	~
Octopoteuthidae	Octopoteuthis sp.	2	0.000783699	0.71	0.00100175	1	0.00862069	~	~	~	~	~	~	~	~	~	~	~	~
Octopoteuthidae	Taningia danae	1	0.00215517	0.37	0.00232821	1	0.00862069	~	~	~	~	~	~	~	~	~	~	~	~
Ommastrephidae	Hyaloteuthis pelagica	6	0.0083847	4.19	0.0115912	6	0.0517241	~	~	~	~	~	~	1	0.0125	4.5	0.0204545	1	0.025
Ommastrephidae	Ommastrephidae	15	0.00997636	1.29	0.00624685	7	0.0603448	~	~	~	~	~	~	~	~	~	~	~	~
Onychoteuthidae	Onychoteuthis sp.	42	0.0284033	9.06	0.0254007	13	0.112069	~	~	~	~	~	~	~	~	~	~	~	~
Onychoteuthidae	Walvisteuthis sp.	2	0.0033867	8.83	0.00859712	2	0.0172414	~	~	~	~	~	~	~	~	~	~	~	~
Pyroteuthidae	Pterygioteuthis sp.	~	~	~	~	~	~	~	~	~	~	~	~	4	0.0625	0.64	0.06125	3	0.075
Pyroteuthidae	Pyroteuthis sp.	1	0.000783699	0.02	0.000124938	1	0.00862069	~	~	~	~	~	~	~	~	~	~	~	~
Sepiolidae	Heteroteuthis hawaiiensis	~	~	~	~	~	~	~	~	~	~	~	~	1	0.025	1.1	0.025	1	0.025
Tremoctopodidae	Tremoctopus sp.	2	0.000718391	0.57	0.00103788	2	0.0172414	~	~	~	~	~	~	~	~	~	~	~	~
	Unidentified Cephalopoda	40	0.0632081	9.09	0.0418242	28	0.241379	1	0.000561167	0.43	0.00319798	1	0.0123457	2	0.0375	2.39	0.0359375	2	0.05
Other Molluscs		23	0.0217696	2.44	0.013979	14	0.12069	68	0.0543004	3.74	0.0322829	30	0.37037	~	~	~	~	~	~
Atlantidae	Atlanta sp.	2	0.00316092	0.22	0.000957722	2	0.0172414	24	0.0196793	1.41	0.00746546	12	0.148148	~	~	~	~	~	~
Atlantidae	Atlantidae	4	0.00944171	0.54	0.00887213	2	0.0172414	19	0.0082229	0.98	0.00514431	8	0.0987654	~	~	~	~	~	~
Carinariidae	Carinaria sp.	2	0.00103	0.4	0.000299957	2	0.0172414	1	0.000536769	0.01	2.66e-05	1	0.0123457	~	~	~	~	~	~
Cavoliniidae	Cavolinia sp.	3	0.00232622	0.26	0.00060398	2	0.0172414	19	0.0140345	0.86	0.00964177	11	0.135802	~	~	~	~	~	~
Cavoliniidae	Diacria sp.	~	~	~	~	~	~	2	0.000715842	0.04	0.000200839	2	0.0246914	~	~	~	~	~	~
	Gymnosomata	11	0.00437398	0.72	0.00293883	6	0.0517241	~	~	~	~	~	~	~	~	~	~	~	~
	Pteropoda	1	0.00143678	0.3	0.000306423	1	0.00862069	3	0.0111111	0.44	0.00980392	2	0.0246914	~	~	~	~	~	~
	Unidentified Mollusc	~	~	~	~	~	~	2	0.00112233	0.04	0.000137296	2	0.0246914	~	~	~	~	~	~
Crustaceans		190	0.178249	40.59	0.125009	48	0.413793	926	0.838831	114.6	0.828812	78	0.962963	2	0.0285714	0.26	0.0256438	2	0.05
Euphausiidae	Euphausiidae	3	0.00280172	0.17	0.000461572	2	0.0172414	6	0.0125866	0.16	0.0154503	6	0.0740741	~	~	~	~	~	~
Oxycephalidae	Oxycephalus sp.	1	0.000359195	0.03	9.3e-05	1	0.00862069	4	0.00258296	0.08	0.000811923	2	0.0246914	~	~	~	~	~	~
Oxycephalidae	Streetsia sp.	~	~	~	~	~	~	28	0.0125914	0.84	0.00799882	11	0.135802	~	~	~	~	~	~
Oxycephalidae	Oxycephalidae	~	~	~	~	~	~	6	0.00498743	0.25	0.00274214	5	0.0617284	~	~	~	~	~	~
Paraphronimidae	Paraphronima sp.	~	~	~	~	~	~	6	0.00250242	0.06	0.000432892	5	0.0617284	~	~	~	~	~	~
Phronimidae	Phronima sedentaria	2	0.00215517	0.11	0.000817982	2	0.0172414	29	0.0194664	6.48	0.0293204	13	0.160494	~	~	~	~	~	~
Phronimidae	Phronima sp.	3	0.00108225	0.34	0.000480666	3	0.0258621	6	0.00367019	0.27	0.0024213	4	0.0493827	~	~	~	~	~	~
Phrosinidae	Phrosina semilunata	149	0.115281	32.11	0.083963	31	0.267241	516	0.444556	81.28	0.508408	64	0.790123	1	0.00357143	0.12	0.000643777	1	0.025
Platyscelidae	Platyscelus armatus	7	0.00774232	2.64	0.00373218	5	0.0431034	17	0.0224006	3.97	0.0312233	14	0.17284	1	0.025	0.14	0.025	1	0.025
Platyscelidae	Platyscelus ovoides	8	0.0107323	3.66	0.00882731	5	0.0431034	34	0.0318522	4.28	0.0254655	16	0.197531	~	~	~	~	~	~
Platyscelidae	Platyscelus sp.	~	~	~	~	~	~	25	0.0335027	0.44	0.0227169	9	0.111111	~	~	~	~	~	~
Platysceloidea	Brachyscelus sp.	3	0.00517241	0.23	0.00394887	3	0.0258621	48	0.0453054	2.98	0.0201677	18	0.222222	~	~	~	~	~	~
Platysceloidea	Lycaeidae	2	0.00213465	0.19	0.0010808	2	0.0172414	65	0.0493983	3.51	0.0315174	20	0.246914	~	~	~	~	~	~
Platysceloidea	Platysceloidea	~	~	~	~	~	~	22	0.0103698	0.63	0.00377753	4	0.0493827	~	~	~	~	~	~
Scinidae	Scina sp.	1	0.00287356	0.04	0.000145497	1	0.00862069	~	~	~	~	~	~	~	~	~	~	~	~
	Hyperiidea	7	0.0174569	0.82	0.0126093	5	0.0431034	9	0.01262	0.62	0.0117339	5	0.0617284	~	~	~	~	~	~
	Lysianassoidea	~	~	~	~	~	~	3	0.00505534	0.06	0.000965382	3	0.037037	~	~	~	~	~	~
	Amphipoda	1	0.00123153	0.2	0.00015353	1	0.00862069	18	0.0307708	2.65	0.0337845	11	0.135802	~	~	~	~	~	~
	Copepoda	~	~	~	~	~	~	1	0.000425713	0.01	3.98e-05	1	0.0123457	~	~	~	~	~	~
	Stomatopoda	~	~	~	~	~	~	2	0.00159768	0.86	0.00551692	2	0.0246914	~	~	~	~	~	~
	Megalopa stage	1	0.000246305	0.02	1.22e-05	1	0.00862069	58	0.0426108	3.32	0.0317276	12	0.148148	~	~	~	~	~	~
	Unidentified Crustacea	2	0.00897988	0.03	0.00868271	2	0.0172414	23	0.0499783	1.85	0.0425897	12	0.148148	~	~	~	~	~	~
Other Invertebrates		46	0.0486233	12.44	0.0341177	23	0.198276	18	0.0126546	1.14	0.0098466	12	0.148148	1	0.00357143	0.1	0.000536481	1	0.025
Phyllodocidae	Alciopini	41	0.0451713	11.45	0.0331679	22	0.189655	7	0.00670808	0.28	0.00267391	5	0.0617284	1	0.00357143	0.1	0.000536481	1	0.025
	Polychaeta	1	0.000574713	0.22	0.00024007	1	0.00862069	2	0.000924275	0.12	0.000668277	2	0.0246914	~	~	~	~	~	~
Salpidae	Salpidae	2	0.000656814	0.43	0.000377697	2	0.0172414	8	0.00325853	0.6	0.00352442	6	0.0740741	~	~	~	~	~	~
	Unidentified Gelatinous	2	0.00222048	0.34	0.000332044	2	0.0172414	1	0.00176367	0.14	0.00297999	1	0.0123457	~	~	~	~	~	~
	TOTAL	901		347.65				1068		131.53				64		59.89
ITEMS NOT CONSIDERED PREY
	Anthropogenic Debris - Line/Rope	0.74		3		3		~		~		~		0.01		1		1
	Anthropogenic Debris - Fragment	0.66		2		2		0.154		3		3		~		~		~
