# Supplementary material for: Harnessing a mesopelagic predator as a biological sampler reveals taxonomic and vertical resource partitioning among three poorly known deep-sea fishes
Source: Sci Rep. 2023 Sep 26;13:16078. doi: 10.1038/s41598-023-41298-9 (PMC10522621; doi:10.1038/s41598-023-41298-9)
Supplement: Supplementary file 4 — Supplementary Data File S1. [file 41598_2023_41298_MOESM4_ESM.xlsx]

## Sheet: READ ME
This sheet contains a key to column names for each sheet and a descripotion of which figures/tables were generated with the data in each sheet.
predator_metrics
This table contains a summary of all specimens collected from the stomachs of primary lancetfish including predator mass, metric of total prey composition, and estimated foraging depth
Data contained in this sheet were used to generate analyses and visualizations included in Fig.1, Fig.4, Fig.5, Table 1, and Table 2, and Supplementary Fig. S3.
predator_species	predator species, either Alepisaurus ferox, Anoplogaster cornuta, Omosudis lowii
predator_mass	predator mass (in grams)
total_prey_mass	total mass of prey found in the stomach (in grams). If total_prey_mass = 0.00, no information is available for prey_count, or foraging_depth
prey_count	total number of prey found in the stomach (in grams)
foraging_depth	estimated weighted mean foraging depth (in meters)
Alepisauridae	presence or absence of Alepisauridae in the predator stomach (1 = present, 0 = absent), only available for specimens of Alepisaurus ferox
Anoplogastridae	presence or absence of Anoplogastridae in the predator stomach (1 = present, 0 = absent),, only available for specimens of Alepisaurus ferox
Omosudidae	presence or absence of Omosudidae in the predator stomach (1 = present, 0 = absent),, only available for specimens of Alepisaurus ferox
family_level_propM
This table contains a summary of the porportional mass of prey in stomachs from specimens 1-100g. The prey families included in this table are represented in at least two predator stomachs and contribute at least 1% mean proportional abundance in the diet of at least one predator species
Data contained in this sheet were used to generate analyses and visualizations included in Fig.2a,b, Table 1, Supplemental Fig. S2, Supplemental Tables S3, and S4.
predator_species	predator species, either Alepisaurus ferox, Anoplogaster cornuta, Omosudis lowii
all other columns	each of the remaining columns contains family-level proportional prey mass contained in the specimen's stomach. Headers denote the prey family
prey-specific_costello
This table contains prey-specific proportional mass and frequency of occurrence data for the 4 most important prey families per predator species
Data contained in this sheet were used to generate analyses and visualizations included in Fig.2c
predator_species	predator species, either Alepisaurus ferox, Anoplogaster cornuta, Omosudis lowii
prey_family	family name of each of the four most important prey types for each predator species
psp_prop_m	prey-specific proportional mass (mean proportional mass "prey_family" when only considering stomachs that include "prey_family")
fo	frequency of occurrence (number of stomachs containing "prey_family"/total number of stomachs examined for "predator_species")
prey-type_propM
This table contains proportional mass data at the prey-type level across all predators
Data contained in this sheet were used to generate analyses and visualizations included in Fig. 2d-g, Table 2, Supplemental Fig. S3.
predator_species	predator species, either Alepisaurus ferox, Anoplogaster cornuta, Omosudis lowii
animal_type	broad animal type designation (either FISH, CRUSTACEA, MOLLUSC, or GELATINOUS)
prop_m	proportional mass (in grams)
predator_mass	predator mass (in grams)
primary_metrics
This table contains summaries of prey presence and estimated foraging depth for primary lancetfish specimens (Alepisaurus ferox, reported on in Portner et al. 2017).
Data contained in this sheet were used to generate analyses and visualizations included in Fig. 5, Table 2, and Supplementary Fig. S3.
predator_species	predator species, all are primary lancetfish (Alepisaurus ferox) described in Portner et al. 2017.
predator_mass	predator mass (in grams)
Alepisauridae	presence or absence of Alepisauridae in the predator stomach (1 = present, 0 = absent)
Anoplogastridae	presence or absence of Anoplogastridae in the predator stomach (1 = present, 0 = absent)
Omosudidae	presence or absence of Omosudidae in the predator stomach (1 = present, 0 = absent)
foraging_depth	estimated weighted mean foraging depth (in meters)
individual_prey_mass
This table contains all individual prey mass measurements included in the study. It also includes information on the broad prey type for each individual
Data contained in this sheet were used to generate analyses and visualizations included in Fig. 3, Table 3, Supplementary Tables S5, S6, and Supplementary Fig. S4.
predator_species	predator species, either Alepisaurus ferox, Anoplogaster cornuta, Omosudis lowii
predator_mass	predator mass (in grams)
prey_type	broad animal type designation (either FISH, CRUSTACEA, MOLLUSC, or GELATINOUS) of prey individual
prey_mass	individual prey mass (in grams)
prey_family_mass
This table contains individual prey mass measurements for the two most abundant prey families.
Data contained in this sheet were used to generate analyses and visualizations included in Supplementary Table S6, and Supplementary Fig. S4.
predator_species	predator species, either Alepisaurus ferox, Anoplogaster cornuta, Omosudis lowii
predator_mass	predator mass (in grams)
prey_family	family-level taxonomy of prey individual
prey_mass	individual prey mass (in grams)
Supplementary Fig. S5 was generated using the data Supplementary Table S1 included as a separate file.

## Sheet: predator_metrics
predator_species	predator_mass	total_prey_mass	prey_count	foraging_depth	Alepisauridae	Anoplogastridae	Omosudidae
Alepisaurus ferox	213.01	8.44	6	599.822	0	0	1
Alepisaurus ferox	25.21	3.76	2	594.265	0	0	0
Alepisaurus ferox	12.66	5.89	1	5	0	0	0
Alepisaurus ferox	33.92	11.23	7	565.58	1	0	0
Alepisaurus ferox	10.58	0.36	1	675	0	0	0
Alepisaurus ferox	27.28	1.71	1	367.5	1	0	0
Alepisaurus ferox	744.9	5.55	2	675	0	0	0
Alepisaurus ferox	27.68	7.14	5	125.731	1	0	0
Alepisaurus ferox	362.28	22.18	3	407.705	1	0	0
Alepisaurus ferox	40.45	10.61	4	293.155	0	0	0
Alepisaurus ferox	28.91	6.53	4	627.763	0	0	0
Alepisaurus ferox	54.02	2.37	3	NA	0	0	0
Alepisaurus ferox	96.4	7.72	12	440.545	0	0	0
Alepisaurus ferox	467.32	18.26	NA	77.6588	1	0	0
Alepisaurus ferox	23.94	4.3	3	47.5	0	0	0
Alepisaurus ferox	66.5	2.49	NA	481.838	0	0	0
Alepisaurus ferox	5.95	3.16	4	675	0	0	0
Alepisaurus ferox	24.69	5.08	NA	667.966	0	0	0
Alepisaurus ferox	22.34	2.08	5	323.203	1	0	0
Alepisaurus ferox	72.33	0	NA	NA	NA	NA	NA
Alepisaurus ferox	6.47	0.81	3	675	0	0	0
Alepisaurus ferox	11.34	1.38	11	158.06	0	0	0
Alepisaurus ferox	18.66	10.93	10	365.315	1	0	0
Alepisaurus ferox	24.43	3.31	21	223.651	1	0	0
Alepisaurus ferox	167.74	3.24	9	242.048	0	0	0
Alepisaurus ferox	7.69	1.37	4	675	0	1	0
Alepisaurus ferox	42.1	1.69	8	172.797	0	0	0
Alepisaurus ferox	3.77	1.44	2	243.038	1	0	0
Alepisaurus ferox	18.75	9.18	10	161.345	0	0	0
Alepisaurus ferox	26.79	4.44	17	220.747	0	0	0
Alepisaurus ferox	14.62	1.58	4	126.259	0	0	0
Alepisaurus ferox	11.75	1.31	2	670.992	0	0	0
Alepisaurus ferox	20.78	0.26	6	65	0	0	0
Alepisaurus ferox	34.9	3.4	2	198.132	0	0	0
Alepisaurus ferox	7.33	0.16	3	NA	0	0	0
Alepisaurus ferox	7.94	1.94	31	136.376	0	0	0
Alepisaurus ferox	1.42	0.25	1	491.66	0	0	0
Alepisaurus ferox	24.12	1.27	1	675	0	0	0
Alepisaurus ferox	26.56	3.92	6	582.879	0	0	0
Alepisaurus ferox	33.56	7.9	15	97.1436	0	0	0
Alepisaurus ferox	8.4	0.96	6	93.4984	0	0	0
Alepisaurus ferox	16.11	0	NA	NA	NA	NA	NA
Alepisaurus ferox	10.85	2.13	4	563.659	0	0	0
Alepisaurus ferox	12.43	0	NA	NA	NA	NA	NA
Alepisaurus ferox	14.36	1.75	5	45.0006	0	0	0
Alepisaurus ferox	0.74	0.01	1	NA	0	0	0
Alepisaurus ferox	5.09	0	NA	NA	NA	NA	NA
Alepisaurus ferox	13.88	0.88	6	223.186	1	0	0
Alepisaurus ferox	4.98	2.06	6	484.068	0	0	0
Alepisaurus ferox	1.04	0.16	2	NA	0	0	0
Alepisaurus ferox	0.38	0	NA	NA	NA	NA	NA
Alepisaurus ferox	0.49	0	NA	NA	NA	NA	NA
Alepisaurus ferox	0.47	0.01	1	NA	0	0	0
Alepisaurus ferox	8.67	1.57	13	132.847	1	0	0
Alepisaurus ferox	3.63	0	NA	NA	NA	NA	NA
Alepisaurus ferox	0.33	0.34	11	NA	0	0	0
Alepisaurus ferox	6.49	0.33	4	170.914	0	0	0
Alepisaurus ferox	6.27	0.27	6	136.01	0	0	0
Alepisaurus ferox	5.67	1.19	5	102.414	0	0	0
Alepisaurus ferox	3.34	0.66	6	340.583	1	0	0
Alepisaurus ferox	3.47	0.28	8	248.9	0	0	0
Alepisaurus ferox	13.87	0.1	3	102.083	0	0	0
Alepisaurus ferox	10.96	0.19	1	367.5	1	0	0
Alepisaurus ferox	6.66	1.26	3	667.725	0	0	0
Alepisaurus ferox	3.13	0.65	6	651.398	0	0	0
Alepisaurus ferox	3.76	0.49	1	675	0	0	0
Alepisaurus ferox	2.05	0	NA	NA	NA	NA	NA
Alepisaurus ferox	3.26	0.52	7	635.417	0	0	0
Alepisaurus ferox	1.13	0.27	3	NA	0	0	0
Alepisaurus ferox	11.24	0.54	1	79.57	0	0	0
Alepisaurus ferox	3	0	NA	NA	NA	NA	NA
Alepisaurus ferox	7.6	0	NA	NA	NA	NA	NA
Alepisaurus ferox	4.82	0	NA	NA	NA	NA	NA
Alepisaurus ferox	6.81	0	NA	NA	NA	NA	NA
Alepisaurus ferox	6.36	0.4	3	200	0	0	0
Alepisaurus ferox	7.56	0	NA	NA	NA	NA	NA
Alepisaurus ferox	3.14	0	NA	NA	NA	NA	NA
Alepisaurus ferox	11.23	1.59	12	397.666	1	0	0
Alepisaurus ferox	2.68	0.78	10	270.078	0	0	0
Alepisaurus ferox	5.43	0.09	NA	367.5	1	0	0
Alepisaurus ferox	9.05	0.06	1	NA	0	0	0
Alepisaurus ferox	3.4	0	NA	NA	NA	NA	NA
Alepisaurus ferox	1.93	0	NA	NA	NA	NA	NA
Alepisaurus ferox	6.57	0	NA	NA	NA	NA	NA
Alepisaurus ferox	4.47	0.09	1	675	0	0	0
Alepisaurus ferox	3.89	1.3	5	689.4	0	0	0
Alepisaurus ferox	3.06	0.22	NA	NA	0	0	0
Alepisaurus ferox	19.05	0.33	2	41.43	0	0	0
Alepisaurus ferox	23.76	2.84	7	120.483	0	0	0
Alepisaurus ferox	18.43	6.11	22	509.76	0	1	0
Alepisaurus ferox	28.8	6.6	6	630.633	0	0	0
Alepisaurus ferox	4.59	1.38	NA	417.536	1	0	0
Alepisaurus ferox	5.89	4.01	34	305.995	0	0	0
Alepisaurus ferox	5.84	0	NA	NA	NA	NA	NA
Alepisaurus ferox	6.82	0.47	6	263.23	0	0	0
Alepisaurus ferox	5.75	1.97	2	675	0	0	0
Alepisaurus ferox	3.27	0.85	3	62.5429	0	0	0
Alepisaurus ferox	3.16	0.79	11	193.143	0	0	0
Alepisaurus ferox	30.32	6.7	21	169.837	0	0	0
Alepisaurus ferox	11.99	1.58	5	566.369	0	0	0
Alepisaurus ferox	12.61	0	NA	NA	NA	NA	NA
Alepisaurus ferox	3.78	0.78	1	675	0	0	0
Alepisaurus ferox	6.46	1.63	1	675	0	0	0
Alepisaurus ferox	65.53	9.85	NA	430.386	1	0	0
Alepisaurus ferox	14.57	6.64	7	138.244	0	0	0
Alepisaurus ferox	6.33	2.78	24	314.683	1	0	0
Alepisaurus ferox	2.44	0.72	8	381.477	0	0	0
Alepisaurus ferox	6.93	3.17	17	481.913	0	0	0
Alepisaurus ferox	6.71	3.03	4	249.077	0	0	0
Alepisaurus ferox	60.93	6.74	17	447.761	0	0	0
Alepisaurus ferox	40.15	4.61	5	253.658	0	0	0
Alepisaurus ferox	3.99	1.29	4	595.547	0	0	0
Alepisaurus ferox	8.9	3.34	17	556.513	0	0	0
Alepisaurus ferox	1.86	0.69	3	686.993	1	0	1
Alepisaurus ferox	5.86	2.15	12	333.135	0	0	0
Alepisaurus ferox	7.92	0.16	NA	263.23	0	0	0
Alepisaurus ferox	80.8	7.2	21	496.291	0	0	0
Alepisaurus ferox	29	5.96	10	209.76	0	0	0
Alepisaurus ferox	0.49	0.01	1	150	0	0	0
Alepisaurus ferox	41.93	14.1	35	209.638	0	0	0
Alepisaurus ferox	1.92	0.01	1	185.38	0	0	0
Alepisaurus ferox	1.1	0.2	5	80.363	0	0	0
Alepisaurus ferox	14.36	1.54	8	210.957	0	0	0
Alepisaurus ferox	18.45	1.76	6	161.223	0	0	0
Alepisaurus ferox	14.1	0	NA	NA	NA	NA	NA
Alepisaurus ferox	13.74	6.7	22	289.208	0	0	0
Alepisaurus ferox	3.4	0.71	26	47.5	0	0	0
Alepisaurus ferox	12.07	3.67	4	549.771	0	0	0
Alepisaurus ferox	25.81	0.14	1	185.38	0	0	0
Alepisaurus ferox	4.72	0.06	1	NA	0	0	0
Alepisaurus ferox	7.01	0.42	1	150	0	0	0
Alepisaurus ferox	2.84	0	NA	NA	NA	NA	NA
Alepisaurus ferox	10.33	1.35	3	255.559	0	0	0
Alepisaurus ferox	7.83	0.27	2	185.38	0	0	0
Alepisaurus ferox	14.08	6.49	28	200.291	0	0	0
Alepisaurus ferox	18.6	5.28	33	163.187	0	0	0
Alepisaurus ferox	5.45	0	NA	NA	NA	NA	NA
Alepisaurus ferox	1.84	0.78	38	196.507	0	0	0
Anoplogaster cornuta	12.77	1.49	7	NA	NA	NA	NA
Anoplogaster cornuta	11.79	0.85	4	185	NA	NA	NA
Anoplogaster cornuta	12.81	0.36	2	NA	NA	NA	NA
Anoplogaster cornuta	22.08	8.22	28	186.954	NA	NA	NA
Anoplogaster cornuta	8.32	0.86	4	675	NA	NA	NA
Anoplogaster cornuta	8.61	0.33	3	163.355	NA	NA	NA
Anoplogaster cornuta	9.85	0.48	2	NA	NA	NA	NA
Anoplogaster cornuta	8.82	0.52	2	NA	NA	NA	NA
Anoplogaster cornuta	13.42	1.64	3	182.04	NA	NA	NA
Anoplogaster cornuta	13.24	2.39	15	180.847	NA	NA	NA
Anoplogaster cornuta	10.99	1.31	3	454.484	NA	NA	NA
Anoplogaster cornuta	7.06	0.68	NA	185.348	NA	NA	NA
Anoplogaster cornuta	10.68	0.97	5	185.38	NA	NA	NA
Anoplogaster cornuta	12.09	3.77	45	171.251	NA	NA	NA
Anoplogaster cornuta	6.99	4.19	18	183.005	NA	NA	NA
Anoplogaster cornuta	11.06	0	NA	NA	NA	NA	NA
Anoplogaster cornuta	3.47	2.07	18	173.663	NA	NA	NA
Anoplogaster cornuta	10.42	2.5	23	170.257	NA	NA	NA
Anoplogaster cornuta	6.93	2.53	15	186.654	NA	NA	NA
Anoplogaster cornuta	7.49	5.99	22	186.976	NA	NA	NA
Anoplogaster cornuta	9.42	1.55	4	165.994	NA	NA	NA
Anoplogaster cornuta	7.26	2.77	14	183.148	NA	NA	NA
Anoplogaster cornuta	6.92	1.8	7	271.758	NA	NA	NA
Anoplogaster cornuta	6.79	2.1	20	236.667	NA	NA	NA
Anoplogaster cornuta	9.33	3.1	29	140.663	NA	NA	NA
Anoplogaster cornuta	8.7	1.66	22	195.813	NA	NA	NA
Anoplogaster cornuta	9.38	1.25	10	150	NA	NA	NA
Anoplogaster cornuta	2.3	0	NA	NA	NA	NA	NA
Anoplogaster cornuta	9.65	1.6	6	177.355	NA	NA	NA
Anoplogaster cornuta	4.79	1.13	6	151.182	NA	NA	NA
Anoplogaster cornuta	4.03	1.08	5	185.38	NA	NA	NA
Anoplogaster cornuta	8.93	3.11	15	224.47	NA	NA	NA
Anoplogaster cornuta	4.87	0.99	NA	180.391	NA	NA	NA
Anoplogaster cornuta	2.87	0.21	NA	185.38	NA	NA	NA
Anoplogaster cornuta	2.13	0.77	6	419.753	NA	NA	NA
Anoplogaster cornuta	2.37	0	NA	NA	NA	NA	NA
Anoplogaster cornuta	6.22	3.65	25	203.683	NA	NA	NA
Anoplogaster cornuta	7.89	2.58	10	184.045	NA	NA	NA
Anoplogaster cornuta	3.21	0.24	3	182.937	NA	NA	NA
Anoplogaster cornuta	2.58	0.2	12	172.741	NA	NA	NA
Anoplogaster cornuta	3.48	0.49	5	152.373	NA	NA	NA
Anoplogaster cornuta	9.08	0	NA	NA	NA	NA	NA
Anoplogaster cornuta	1.58	0	NA	NA	NA	NA	NA
Anoplogaster cornuta	1.69	0.04	1	185.38	NA	NA	NA
Anoplogaster cornuta	2.13	0.05	1	NA	NA	NA	NA
Anoplogaster cornuta	1.71	0	NA	NA	NA	NA	NA
Anoplogaster cornuta	1.6	0	NA	NA	NA	NA	NA
Anoplogaster cornuta	2.74	0.34	3	559.795	NA	NA	NA
Anoplogaster cornuta	0.98	0.05	2	NA	NA	NA	NA
Anoplogaster cornuta	9.67	2.95	27	169.873	NA	NA	NA
Anoplogaster cornuta	0.56	0.04	4	180.815	NA	NA	NA
Anoplogaster cornuta	0.58	0.03	NA	NA	NA	NA	NA
Anoplogaster cornuta	2.18	0.02	4	126.75	NA	NA	NA
Anoplogaster cornuta	10.5	5.3	37	149.908	NA	NA	NA
Anoplogaster cornuta	13.68	1.02	6	175.592	NA	NA	NA
Anoplogaster cornuta	3.3	0.9	7	185.38	NA	NA	NA
Anoplogaster cornuta	2.35	0.35	5	185.38	NA	NA	NA
Anoplogaster cornuta	3.67	1.03	16	185.38	NA	NA	NA
Anoplogaster cornuta	2.59	0.71	8	185.38	NA	NA	NA
Anoplogaster cornuta	11.56	4.64	23	384.194	NA	NA	NA
Anoplogaster cornuta	9	1	7	180.486	NA	NA	NA
Anoplogaster cornuta	11.08	3.92	26	253.252	NA	NA	NA
Anoplogaster cornuta	10.9	5.2	29	172.599	NA	NA	NA
Anoplogaster cornuta	8.01	0.06	NA	87.5	NA	NA	NA
Anoplogaster cornuta	1.9	0	NA	NA	NA	NA	NA
Anoplogaster cornuta	3.85	0.95	16	185.38	NA	NA	NA
Anoplogaster cornuta	6.92	1.38	19	178.199	NA	NA	NA
Anoplogaster cornuta	8.62	0.58	7	176.617	NA	NA	NA
Anoplogaster cornuta	5.33	1.08	8	177.993	NA	NA	NA
Anoplogaster cornuta	6.25	0.75	8	182.039	NA	NA	NA
Anoplogaster cornuta	6.21	2.57	22	181.322	NA	NA	NA
Anoplogaster cornuta	4.72	0.2	4	139.093	NA	NA	NA
Anoplogaster cornuta	4.41	0.72	2	675	NA	NA	NA
Anoplogaster cornuta	2.8	0.6	1	675	NA	NA	NA
Anoplogaster cornuta	2.2	0	NA	NA	NA	NA	NA
Anoplogaster cornuta	2.9	0	NA	NA	NA	NA	NA
Anoplogaster cornuta	5.59	1.51	28	168.887	NA	NA	NA
Anoplogaster cornuta	4.56	2.98	22	185.38	NA	NA	NA
Anoplogaster cornuta	1.89	0.06	NA	107.125	NA	NA	NA
Anoplogaster cornuta	3.14	0.89	34	200.852	NA	NA	NA
Anoplogaster cornuta	5.93	2.99	16	171.837	NA	NA	NA
Anoplogaster cornuta	4.25	1.1	35	169.571	NA	NA	NA
Anoplogaster cornuta	9.48	4.18	34	159.745	NA	NA	NA
Anoplogaster cornuta	5.21	2.22	25	173.165	NA	NA	NA
Anoplogaster cornuta	4.14	0.62	18	176.742	NA	NA	NA
Anoplogaster cornuta	4.82	0.8	7	184.369	NA	NA	NA
Anoplogaster cornuta	4.61	1.54	42	177.712	NA	NA	NA
Anoplogaster cornuta	3.58	2.25	12	184.075	NA	NA	NA
Anoplogaster cornuta	1.03	0.6	12	593.149	NA	NA	NA
Anoplogaster cornuta	4.21	1.85	47	142.517	NA	NA	NA
Anoplogaster cornuta	2.83	0.07	1	185.38	NA	NA	NA
Omosudis lowii	82.1	9.5	4	675	NA	NA	NA
Omosudis lowii	35.14	4.97	2	675	NA	NA	NA
Omosudis lowii	53.19	2.32	1	NA	NA	NA	NA
Omosudis lowii	4.86	0.5	1	675	NA	NA	NA
Omosudis lowii	17.71	0.14	1	185	NA	NA	NA
Omosudis lowii	0.74	0	NA	NA	NA	NA	NA
Omosudis lowii	38.41	1.3	2	675	NA	NA	NA
Omosudis lowii	0.44	0.16	2	219.69	NA	NA	NA
Omosudis lowii	16.84	3.08	2	675	NA	NA	NA
Omosudis lowii	4.57	0.88	1	675	NA	NA	NA
Omosudis lowii	22.38	0	NA	NA	NA	NA	NA
Omosudis lowii	17.83	0	NA	NA	NA	NA	NA
Omosudis lowii	11.06	0	NA	NA	NA	NA	NA
Omosudis lowii	9.52	0	NA	NA	NA	NA	NA
Omosudis lowii	3.46	0	NA	NA	NA	NA	NA
Omosudis lowii	15.53	0	NA	NA	NA	NA	NA
Omosudis lowii	6.2	0	NA	NA	NA	NA	NA
Omosudis lowii	11.19	0.02	1	NA	NA	NA	NA
Omosudis lowii	4.41	0.09	1	142.5	NA	NA	NA
Omosudis lowii	0.87	0	NA	NA	NA	NA	NA
Omosudis lowii	1.76	0	NA	NA	NA	NA	NA
Omosudis lowii	29.2	3	2	675	NA	NA	NA
Omosudis lowii	0.5	0	NA	NA	NA	NA	NA
Omosudis lowii	53.6	0	NA	NA	NA	NA	NA
Omosudis lowii	16.86	1.94	2	675	NA	NA	NA
Omosudis lowii	92	5.5	2	204.545	NA	NA	NA
Omosudis lowii	7.54	2.47	3	675	NA	NA	NA
Omosudis lowii	0.81	0	NA	NA	NA	NA	NA
Omosudis lowii	15.08	4.66	7	555.444	NA	NA	NA
Omosudis lowii	22.52	1.41	1	675	NA	NA	NA
Omosudis lowii	4.09	0	NA	NA	NA	NA	NA
Omosudis lowii	15.23	0.53	1	317.5	NA	NA	NA
Omosudis lowii	0.5	0	NA	NA	NA	NA	NA
Omosudis lowii	3.73	0	NA	NA	NA	NA	NA
Omosudis lowii	3.19	1.65	1	675	NA	NA	NA
Omosudis lowii	10.94	0.27	1	675	NA	NA	NA
Omosudis lowii	1.84	0	NA	NA	NA	NA	NA
Omosudis lowii	7.41	0	NA	NA	NA	NA	NA
Omosudis lowii	17.56	0.83	2	700.602	NA	NA	NA
Omosudis lowii	7.6	1.08	1	275	NA	NA	NA
Omosudis lowii	0.9	0.19	1	NA	NA	NA	NA
Omosudis lowii	22	1.35	1	950	NA	NA	NA
Omosudis lowii	8.57	0	NA	NA	NA	NA	NA
Omosudis lowii	29.73	2.73	1	746.88	NA	NA	NA
Omosudis lowii	12.19	0	NA	NA	NA	NA	NA
Omosudis lowii	1.17	0	NA	NA	NA	NA	NA
Omosudis lowii	8.04	0	NA	NA	NA	NA	NA
Omosudis lowii	15.92	0	NA	NA	NA	NA	NA
Omosudis lowii	20.37	1.44	1	675	NA	NA	NA
Omosudis lowii	1.15	0	NA	NA	NA	NA	NA
Omosudis lowii	2.19	0	NA	NA	NA	NA	NA
Omosudis lowii	10.73	1.1	1	92.5	NA	NA	NA
Omosudis lowii	0.53	0	NA	NA	NA	NA	NA
Omosudis lowii	28.96	0.13	1	317.5	NA	NA	NA
Omosudis lowii	45.76	0.87	1	675	NA	NA	NA
Omosudis lowii	10.28	0.35	1	203.83	NA	NA	NA
Omosudis lowii	8.47	0	NA	NA	NA	NA	NA
Omosudis lowii	14.57	0.8	2	135.25	NA	NA	NA
Omosudis lowii	8.77	1.89	3	675	NA	NA	NA
Omosudis lowii	0.82	0	NA	NA	NA	NA	NA
Omosudis lowii	2.81	0	NA	NA	NA	NA	NA
Omosudis lowii	4.03	0	NA	NA	NA	NA	NA
Omosudis lowii	1.14	0	NA	NA	NA	NA	NA
Omosudis lowii	3.05	0.19	1	675	NA	NA	NA
Omosudis lowii	6.51	0.57	1	675	NA	NA	NA
Omosudis lowii	3.25	0	NA	NA	NA	NA	NA
Omosudis lowii	0.47	0.02	1	NA	NA	NA	NA
Omosudis lowii	0.73	0	NA	NA	NA	NA	NA
Omosudis lowii	4.07	1.33	2	155.58	NA	NA	NA
Omosudis lowii	9.63	0.19	1	800	NA	NA	NA
Omosudis lowii	0.32	0.2	2	270	NA	NA	NA
Omosudis lowii	1.32	0.16	1	160.5	NA	NA	NA
Omosudis lowii	0.67	0	NA	NA	NA	NA	NA
Omosudis lowii	5.25	0	NA	NA	NA	NA	NA
Omosudis lowii	1.73	0	NA	NA	NA	NA	NA
Omosudis lowii	15.86	0.08	1	270	NA	NA	NA
Omosudis lowii	0.87	0	NA	NA	NA	NA	NA
Omosudis lowii	53.55	0	NA	NA	NA	NA	NA
Omosudis lowii	17.77	0	NA	NA	NA	NA	NA

## Sheet: prey-family_propM
predator_species	Alepisauridae	Argonautidae	Atlantidae	Bramidae	Ceratioidei	Chiroteuthidae	Cranchiidae	Enoploteuthidae	Gempylidae	Leptocephalus (eel larvae)	Megalopa stage	Myctophidae	Nomeidae	Ommastrephidae	Omosudidae	Onychoteuthidae	Oxycephalidae	Phronimidae	Phrosinidae	Phyllodocidae	Platyscelidae	Platysceloidea	Pyroteuthidae	Sternoptychidae	Trichiuridae
Alepisaurus ferox	0	0	0	0	0	0	0	0	0	0	0	0	0	0	0	0	0	0	0.164894	0	0	0	0	0.835106	0
Alepisaurus ferox	0	0	0	0	0	0	0	0	0	0	0	0	1	0	0	0	0	0	0	0	0	0	0	0	0
Alepisaurus ferox	0.225289	0	0	0	0	0	0	0	0	0	0	0	0	0	0	0	0	0	0	0	0	0	0	0.407836	0
Alepisaurus ferox	0	0	0	0	0	0	0	0	0	0	0	0	0	0	0	0	0	0	0	0	0	0	0	1	0
Alepisaurus ferox	1	0	0	0	0	0	0	0	0	0	0	0	0	0	0	0	0	0	0	0	0	0	0	0	0
Alepisaurus ferox	0.155462	0.498599	0	0	0	0	0	0	0	0	0	0	0	0	0	0	0	0	0.0238095	0	0	0	0	0	0
Alepisaurus ferox	0	0	0	0	0	0	0	0	0	0	0	0	0	0	0	0.771913	0	0	0.0113101	0	0	0	0	0.216777	0
Alepisaurus ferox	0	0	0	0	0	0	0	0	0	0	0	0	0	0	0	0	0	0	0.0964778	0	0	0	0	0.903522	0
Alepisaurus ferox	0	0	0	0	0.924051	0	0	0	0	0	0	0	0	0	0	0	0	0	0	0	0	0	0	0	0
Alepisaurus ferox	0	0	0	0	0	0	0	0	0	0	0	0	0	0	0	0	0	0	0.410622	0	0	0	0	0.446891	0
Alepisaurus ferox	0	1	0	0	0	0	0	0	0	0	0	0	0	0	0	0	0	0	0	0	0	0	0	0	0
Alepisaurus ferox	0	0	0	0	0	0	0	0	0	0	0	0	0	0	0	0	0	0	0.333333	0.0481928	0	0	0	0.594378	0
Alepisaurus ferox	0	0	0	0	0	0	0	0	0	0	0	0	0	0	0	0	0	0	0	0	0	0	0	0.721519	0
Anoplogaster cornuta	0	0	0	0	0	0	0	0	0	0	0	0	0	0	0	0	0	0	0	0	0.258824	0	0	0	0
Anoplogaster cornuta	0	0	0	0	0	0	0	0	0	0	0	0	0	0	0	0	0	0.0243309	0.957421	0	0	0	0	0	0
Anoplogaster cornuta	0	0	0	0	0	0	0	0	0	0	0	0	0	0	0	0	0	0	0	0	0	0	0	0.883721	0
Anoplogaster cornuta	0	0	0	0	0	0	0	0	0	0	0	0	0	0	0	0	0	0	0.454545	0	0.363636	0.181818	0	0	0
Anoplogaster cornuta	0	0	0	0	0	0	0	0	0	0	0	0	0	0	0	0	0	0	0.634146	0	0.365854	0	0	0	0
Anoplogaster cornuta	0	0	0	0	0	0	0	0	0	0	0	0	0	0	0	0	0	0	0.962343	0	0	0.0376569	0	0	0
Anoplogaster cornuta	0	0	0	0	0	0	0	0	0	0	0	0	0	0	0	0	0	0	0.450382	0	0	0	0	0.549618	0
Anoplogaster cornuta	0	0	0	0	0	0	0	0	0	0	0	0	0	0	0	0	0	0	0.647059	0	0.0588235	0	0	0	0
Anoplogaster cornuta	0	0	0	0	0	0	0	0	0	0	0	0	0	0	0	0	0	0	1	0	0	0	0	0	0
Omosudis lowii	0	0	0	0	0	0	0	0	0	0	0	0	0	0	0	0	0	0	0	0	0	0	0	1	0
Omosudis lowii	0	0	0	0	0	0	0	0	0	0	0	0	0	0	0	0	0	0	0	0	0	0	0	0.607646	0
Omosudis lowii	0	0	0	0	0	0	0	0	0	0	0	0	0	0	0	0	0	0	0	0	0	0	0	1	0
Alepisaurus ferox	0	0	0	0	0	0.0787402	0	0	0	0	0	0	0	0	0	0	0	0	0.155512	0.0551181	0	0	0	0.586614	0
Alepisaurus ferox	0.740385	0	0	0.134615	0	0	0	0	0	0	0	0	0	0	0	0	0	0	0	0	0	0	0	0	0
Alepisaurus ferox	0	0	0	0	0	0	0	0	0	0	0	0	0	0	0	0	0	0	0	0	0	0	0	0.950617	0
Alepisaurus ferox	0	0	0	0.137681	0	0.0144928	0	0	0	0.34058	0	0	0	0	0	0	0	0	0	0.0942029	0	0	0.0144928	0	0
Alepisaurus ferox	0.903934	0	0	0	0	0	0	0	0	0.0750229	0	0	0	0	0	0	0	0	0.010979	0	0	0	0	0	0
Alepisaurus ferox	0.126888	0	0	0.0996979	0	0	0	0	0	0	0	0	0	0	0	0	0	0	0.55287	0	0	0	0	0.0392749	0
Alepisaurus ferox	0	0	0	0	0	0	0	0	0	0	0	0	0	0	0	0	0	0	0	0	0	0	0	0.19708	0
Alepisaurus ferox	0	0.118343	0	0	0	0	0	0	0	0	0	0	0	0	0	0	0	0.0591716	0.757396	0	0.0650888	0	0	0	0
Alepisaurus ferox	0.256944	0	0	0	0	0	0.743056	0	0	0	0	0	0	0	0	0	0	0	0	0	0	0	0	0	0
Alepisaurus ferox	0	0	0	0	0	0	0	0	0	0	0	0	0	0	0	0	0	0	0.105664	0	0	0.0196078	0	0	0.770153
Alepisaurus ferox	0	0	0	0	0	0	0	0	0.0945946	0	0	0	0	0.141892	0	0.295045	0	0	0.439189	0	0.0292793	0	0	0	0
Alepisaurus ferox	0	0	0	0.367089	0	0	0	0	0	0	0	0	0	0	0	0	0	0	0	0.335443	0.183544	0	0	0	0
Alepisaurus ferox	0	0	0	0	0	0	0	0	0	0	0	0	0	0	0	0	0	0	0	0.00763359	0	0	0	0.992366	0
Alepisaurus ferox	0	0	0	0	0	0	0	0	0	0	0	0	0	0	0	0	0	0	0	0	0	0.0384615	0	0	0
Alepisaurus ferox	0	0	0	0	0	0	0.329412	0	0	0	0	0	0	0.670588	0	0	0	0	0	0	0	0	0	0	0
Alepisaurus ferox	0	0	0	0	0	0	0	0	0.664948	0	0	0	0	0.0927835	0	0	0	0	0	0.123711	0	0	0	0	0
Alepisaurus ferox	0	0	0	0	0	1	0	0	0	0	0	0	0	0	0	0	0	0	0	0	0	0	0	0	0
Alepisaurus ferox	0	0	0	0	0	0	0	0	0	0	0	0	0	0	0	0	0	0	0	0	0	0	0	1	0
Alepisaurus ferox	0	0	0	0	0	0	0	0	0	0	0	0	0	0	0	0	0	0	0.0255102	0	0.0867347	0	0	0.484694	0
Alepisaurus ferox	0	0.405063	0	0	0	0	0	0	0.232911	0	0	0	0	0	0	0	0	0	0.117722	0.0126582	0	0	0	0	0
Alepisaurus ferox	0	0.177083	0	0.135417	0	0	0	0	0	0	0	0	0	0.25	0	0.03125	0	0	0	0	0	0	0	0	0
Alepisaurus ferox	0	0	0	0	0	0	0	0	0.206573	0	0	0	0	0	0	0	0	0	0	0	0	0	0	0.793427	0
Alepisaurus ferox	0	0	0.0285714	0.508571	0	0	0	0	0	0	0	0	0.462857	0	0	0	0	0	0	0	0	0	0	0	0
Alepisaurus ferox	0.318182	0.261364	0	0	0.170455	0	0	0	0	0	0	0	0	0	0	0	0	0	0	0	0	0	0	0	0
Alepisaurus ferox	0	0	0.0825243	0	0	0	0.247573	0	0.038835	0	0	0	0	0	0	0	0	0	0	0	0	0	0	0.631068	0
Alepisaurus ferox	0	0	0	0	0	0	0	0	0	1	0	0	0	0	0	0	0	0	0	0	0	0	0	0	0
Alepisaurus ferox	0.140127	0	0	0.503185	0	0	0	0	0	0.159236	0	0	0	0	0	0	0	0	0	0	0	0	0	0	0
Alepisaurus ferox	0	0	0	0	0	0	0.545455	0	0.454545	0	0	0	0	0	0	0	0	0	0	0	0	0	0	0	0
Alepisaurus ferox	0	0	0	0	0	0	0	0	0.0740741	0.333333	0	0	0	0	0	0	0	0	0	0	0	0	0	0	0
Alepisaurus ferox	0	0	0	0.680672	0	0	0.168067	0	0.0672269	0.0252101	0	0	0	0	0	0	0	0	0	0	0	0	0	0	0
Alepisaurus ferox	0.575758	0	0	0	0	0	0	0	0.0757576	0	0	0	0	0	0	0	0	0	0	0	0	0	0	0	0
Alepisaurus ferox	0	0	0	0	0	0	0	0	0	0	0	0	0	0	0	0	0	0.0357143	0	0	0	0	0	0	0
Alepisaurus ferox	0	0	0	0	0	0	0	0	0	0	0	0	0	0	0	0	0	0	0	0	0.2	0.4	0	0	0
Alepisaurus ferox	1	0	0	0	0	0	0	0	0	0	0	0	0	0	0	0	0	0	0	0	0	0	0	0	0
Alepisaurus ferox	0	0	0	0	0	0.0396825	0	0	0	0	0	0	0	0	0	0	0	0	0	0	0	0	0	0.960317	0
Alepisaurus ferox	0	0	0	0	0	0.0307692	0	0	0	0	0	0.0769231	0	0	0	0	0	0	0	0	0	0	0	0.892308	0
Alepisaurus ferox	0	0	0	0	0	0	0	0	0	0	0	0	0	0	0	0	0	0	0	0	0	0	0	1	0
Alepisaurus ferox	0	0	0	0	0	0	0.0769231	0	0	0	0	0	0	0	0	0	0	0	0	0	0	0	0	0.846154	0
Alepisaurus ferox	0	0	0	1	0	0	0	0	0	0	0	0	0	0	0	0	0	0	0	0	0	0	0	0	0
Alepisaurus ferox	0	0	0	0	0	0	0.85	0	0	0	0	0	0	0	0	0	0	0	0	0	0	0	0	0	0
Alepisaurus ferox	0.295597	0	0	0	0	0.0503145	0	0	0.0377358	0	0	0	0	0.0188679	0	0.157233	0	0	0.0880503	0	0	0	0	0.100629	0
Alepisaurus ferox	0	0	0	0	0	0	0.230769	0	0	0	0	0	0	0.128205	0	0	0	0	0.205128	0	0	0	0	0.153846	0
Alepisaurus ferox	0.888889	0	0	0	0	0	0	0	0	0	0	0	0	0	0	0	0	0	0	0	0	0	0	0	0
Alepisaurus ferox	0	0	0	0	0	0	0	0	0	0	0	0	0	0	0	0	0	0	0	0	0	0	0	1	0
Alepisaurus ferox	0	0	0	0	0	0.2	0	0	0	0	0	0	0	0.0923077	0	0	0	0	0	0	0	0	0	0.669231	0
Alepisaurus ferox	0	0	1	0	0	0	0	0	0	0	0	0	0	0	0	0	0	0	0	0	0	0	0	0	0
Alepisaurus ferox	0	0	0	0.34507	0	0	0	0	0.15493	0	0	0	0	0.165493	0	0.225352	0	0	0	0	0	0	0	0	0
Alepisaurus ferox	0	0	0	0	0	0	0.11784	0	0	0	0	0	0	0	0	0.12275	0	0	0.135843	0	0	0	0	0.330606	0.0932897
Alepisaurus ferox	0	0	0	0	0	0	0	0	0	0	0	0	0	0	0	0	0	0	0	0	0.0878788	0	0	0.9	0
Alepisaurus ferox	0.057971	0	0	0	0	0	0.702899	0	0	0.0144928	0	0	0	0	0	0.144928	0	0	0	0	0	0	0	0	0
Alepisaurus ferox	0	0.149626	0	0	0	0	0.0698254	0.0124688	0.421446	0	0	0	0	0	0	0.174564	0	0	0	0	0	0	0	0.0897756	0
Alepisaurus ferox	0	0	0	0	0	0	0	0.212766	0	0	0	0	0	0	0	0	0	0	0	0	0	0	0	0	0
Alepisaurus ferox	0	0	0	0	0	0	0	0	0	0	0	0	0	0	0	0	0	0	0	0	0	0	0	0.888325	0
Alepisaurus ferox	0	0	0	0	0	0	0.941176	0.0588235	0	0	0	0	0	0	0	0	0	0	0	0	0	0	0	0	0
Alepisaurus ferox	0	0	0	0	0	0	0	0	0.0126582	0.64557	0	0	0	0.189873	0	0	0	0	0	0	0	0	0	0.0379747	0
Alepisaurus ferox	0	0.0626866	0	0	0	0	0	0	0	0.452239	0	0	0	0	0	0	0	0.0283582	0.314925	0.080597	0	0.0253731	0	0.0104478	0
Alepisaurus ferox	0	0	0	0	0	0	0	0	0.164557	0	0	0	0	0	0	0	0	0	0	0.0379747	0	0	0	0.797468	0
Alepisaurus ferox	0	0	0	0	0	0	0	0	0	0	0	0	0	0	0	0	0	0	0	0	0	0	0	1	0
Alepisaurus ferox	0	0	0	0	0	0	0	0	0	0	0	0	0	0	0	0	0	0	0	0	0	0	0	1	0
Alepisaurus ferox	0.217259	0	0	0	0	0	0	0.191878	0	0	0	0	0	0	0	0	0	0	0	0.0294416	0.148223	0	0	0.365482	0
Alepisaurus ferox	0	0	0	0	0	0	0	0.182229	0.694277	0	0	0	0	0	0	0	0	0	0.0225904	0.0481928	0	0	0	0	0
Alepisaurus ferox	0.0215827	0	0	0	0	0	0.21223	0	0	0	0	0.0359712	0	0.143885	0	0	0.0107914	0	0	0	0	0	0	0.23741	0
Alepisaurus ferox	0	0	0	0	0	0	0	0.111111	0.25	0.361111	0	0	0	0	0	0.0972222	0	0	0	0	0	0	0	0.0694444	0
Alepisaurus ferox	0	0	0	0	0	0	0	0.0189274	0.044164	0	0	0	0	0	0	0.403785	0	0	0	0	0	0	0	0.362776	0
Alepisaurus ferox	0	0	0	0	0	0	0.80198	0	0	0	0	0	0	0	0	0	0	0	0	0	0	0	0	0.0924092	0
Alepisaurus ferox	0	0	0	0.0341246	0	0	0	0	0.0178042	0	0	0	0.0860534	0	0	0	0	0	0.169139	0.0905045	0	0	0	0.560831	0
Alepisaurus ferox	0	0	0	0	0	0	0	0	0.852495	0	0	0	0	0	0	0	0	0	0	0.0932755	0	0	0	0	0
Alepisaurus ferox	0	0	0	0	0	0	0	0	0.0620155	0	0	0	0	0	0	0.147287	0	0	0	0	0	0	0	0.790698	0
Alepisaurus ferox	0	0	0	0	0	0	0	0.0718563	0	0.0538922	0	0	0	0.0628743	0	0.134731	0	0	0	0	0	0	0	0.640719	0
Alepisaurus ferox	0.0434783	0	0	0	0	0	0	0	0	0	0	0	0	0	0.202899	0	0	0	0	0	0	0	0	0.753623	0
Alepisaurus ferox	0	0	0	0	0	0	0.0186047	0.269767	0	0	0	0	0	0	0	0.493023	0	0	0	0	0	0	0	0	0
Alepisaurus ferox	0	0	0	0	0	0	0	0.9375	0	0	0	0	0	0	0	0	0	0	0	0	0	0	0	0	0
Alepisaurus ferox	0	0.0541667	0.0291667	0	0	0	0	0	0	0	0	0	0	0	0	0	0	0.00277778	0.183333	0	0.0527778	0	0	0.625	0
Alepisaurus ferox	0	0	0	0	0	0	0.686242	0	0	0	0	0	0	0	0	0	0	0	0.310403	0.0033557	0	0	0	0	0
Alepisaurus ferox	0	0	0	0	0	0	0	0	0.243972	0	0.00141844	0	0	0	0	0	0	0	0.0836879	0.387234	0	0	0	0	0
Alepisaurus ferox	0	0	0	0	0	0	0	0	0	0	0	0	0	0	0	0	0	0	1	0	0	0	0	0	0
Alepisaurus ferox	0	0	0	0.9	0	0	0	0	0	0	0	0	0	0	0	0	0	0	0	0	0	0.1	0	0	0
Alepisaurus ferox	0	0	0	0	0	0	0	0	0.525974	0	0	0	0	0	0	0	0	0	0.253247	0	0	0	0	0	0
Alepisaurus ferox	0	0	0	0	0	0	0	0	0.579545	0	0	0	0	0	0	0	0	0	0.170455	0	0	0	0	0	0
Alepisaurus ferox	0	0	0	0	0	0	0	0.0507463	0.170149	0	0	0	0	0.0537313	0	0.329851	0	0	0	0.0462687	0	0	0	0	0
Alepisaurus ferox	0	0.084507	0	0	0	0	0	0	0	0.225352	0	0	0	0	0	0	0	0	0	0	0	0	0	0	0
Alepisaurus ferox	0	0	0	0	0	0	0	0	0	0	0	0	0	0	0	0	0	0	0	0.141689	0	0	0	0.452316	0
Alepisaurus ferox	0	0	0	0	0	0	0	0	0	0	0	0	0	0	0	0	0	0	1	0	0	0	0	0	0
Alepisaurus ferox	0	0	0	0	0	0	0	0	0	0	0	0	0	0	0	0	0	0	0	1	0	0	0	0	0
Alepisaurus ferox	0	0	0	0	0	0	0	0	0	0	0	0	0	0	0	0.414815	0	0	0	0	0	0	0	0	0.466667
Alepisaurus ferox	0	0	0	0	0	0	0	0	0	0	0	0	0	0	0	0	0	0	1	0	0	0	0	0	0
Alepisaurus ferox	0	0	0	0	0	0	0	0	0	0	0	0	0	0	0	0	0	0	0.742681	0.0416025	0	0	0	0.027735	0
Alepisaurus ferox	0	0.0814394	0	0	0	0	0	0.0094697	0.0132576	0	0	0	0	0.0587121	0	0	0	0.0246212	0.5	0.111742	0	0	0	0	0
Alepisaurus ferox	0	0	0	0	0	0	0	0	0.0769231	0.0769231	0	0.0384615	0	0	0	0	0	0	0	0	0	0	0	0	0
Anoplogaster cornuta	0	0	0.0318302	0	0	0	0	0	0	0	0	0	0	0	0	0	0	0.0503979	0.70557	0	0.0318302	0.0928382	0	0	0
Anoplogaster cornuta	0	0	0.0167064	0	0	0	0	0	0	0	0	0.0071599	0	0	0	0	0	0	0.842482	0	0.114558	0.0190931	0	0	0
Anoplogaster cornuta	0	0	0.0821256	0	0	0	0	0	0	0	0	0	0	0	0	0	0	0.0628019	0.623188	0	0	0.00966184	0	0	0
Anoplogaster cornuta	0	0	0.076	0	0	0	0	0	0	0	0	0	0	0	0	0	0	0	0.84	0	0.024	0.028	0	0	0
Anoplogaster cornuta	0	0	0.0434783	0	0	0	0	0	0	0	0	0	0	0	0	0	0	0.162055	0.648221	0	0	0.0237154	0	0	0
Anoplogaster cornuta	0	0	0	0	0	0	0	0	0	0	0	0	0	0	0	0	0	0.0250417	0.971619	0	0	0	0	0	0
Anoplogaster cornuta	0	0	0.0903226	0	0	0	0	0	0	0	0	0	0	0	0	0	0	0	0.748387	0	0.109677	0.0516129	0	0	0
Anoplogaster cornuta	0	0	0.0974729	0	0	0	0.0577617	0	0	0	0	0	0	0	0	0	0.00361011	0	0.776173	0	0.0505415	0	0	0	0
Anoplogaster cornuta	0.583333	0	0.0833333	0	0	0	0	0	0	0	0	0	0	0	0	0	0	0	0.0944444	0	0.188889	0.05	0	0	0
Anoplogaster cornuta	0	0	0.0238095	0	0	0	0	0	0	0	0	0	0	0	0	0	0	0.861905	0.114286	0	0	0	0	0	0
Anoplogaster cornuta	0	0	0	0	0	0	0	0	0	0	0	0	0	0	0	0	0	0.0225806	0.393548	0	0.164516	0.36129	0	0	0
Anoplogaster cornuta	0	0	0	0	0	0	0	0	0	0	0.391566	0	0	0	0	0	0	0.0481928	0	0.0301205	0.060241	0	0	0	0
Anoplogaster cornuta	0	0	0	0	0	0	0	0	0	0	0.584	0	0	0	0	0	0	0	0	0.024	0	0	0	0	0
Anoplogaster cornuta	0	0	0	0	0	0	0	0	0	0	0	0	0	0	0	0	0	0	0.7	0	0	0.05	0	0	0
Anoplogaster cornuta	0	0	0	0	0	0	0	0	0	0	0	0	0	0	0	0	0	0	0.433628	0	0.283186	0.283186	0	0	0
Anoplogaster cornuta	0	0	0	0	0	0	0	0	0	0	0	0	0	0	0	0	0	0	1	0	0	0	0	0	0
Anoplogaster cornuta	0	0	0	0	0	0	0	0	0	0	0	0	0	0	0	0	0	0.636656	0.215434	0	0.14791	0	0	0	0
Anoplogaster cornuta	0	0	0.030303	0	0	0	0	0	0	0	0	0	0	0	0	0	0	0.030303	0.717172	0	0.20202	0.020202	0	0	0
Anoplogaster cornuta	0	0	0	0	0	0	0	0	0	0	0	0	0	0	0	0	0	0	0.809524	0	0	0	0	0	0
Anoplogaster cornuta	0	0	0	0	0	0	0	0	0	0	0	0.545455	0	0	0	0	0.012987	0	0.155844	0	0	0.012987	0	0.272727	0
Anoplogaster cornuta	0	0	0.0273973	0	0	0	0	0	0	0	0	0	0	0	0	0	0.00821918	0.380822	0.380822	0	0.194521	0.00821918	0	0	0
Anoplogaster cornuta	0	0	0	0	0	0	0	0	0	0	0	0	0	0	0	0	0	0	0.837209	0	0.143411	0	0	0	0
Anoplogaster cornuta	0	0	0	0	0	0	0	0	0	0	0	0	0	0	0	0	0	0	0.958333	0	0.0416667	0	0	0	0
Anoplogaster cornuta	0	0	0	0	0	0	0	0	0	0	0	0	0	0	0	0	0.1	0.05	0.4	0	0.4	0.05	0	0	0
Anoplogaster cornuta	0	0	0	0	0	0	0	0	0	0	0	0	0	0	0	0	0	0	0.673469	0	0.102041	0.22449	0	0	0
Anoplogaster cornuta	0	0	0	0	0	0	0	0	0	0	0	0	0	0	0	0	0	0	1	0	0	0	0	0	0
Anoplogaster cornuta	0	0	0	0	0	0	0	0	0	0	0	0	0	0	0	0	0	0	0.235294	0	0	0	0	0.764706	0
Anoplogaster cornuta	0	0	0	0	0	0	0	0	0	0	0	0	0	0	0	0	0	0	0.871186	0	0	0.128814	0	0	0
Anoplogaster cornuta	0	0	0	0	0	0	0	0	0	0	0	0	0	0	0	0	0	0	0	0	0.5	0	0	0	0
Anoplogaster cornuta	0	0	0.0113208	0	0	0	0	0	0	0	0	0	0	0	0	0	0	0	0.473585	0	0.111321	0.283019	0	0	0
Anoplogaster cornuta	0	0	0	0	0	0	0	0	0	0	0.0196078	0	0	0	0	0	0	0	0.882353	0	0	0.0980392	0	0	0
Anoplogaster cornuta	0	0	0	0	0	0	0	0	0	0	0	0	0	0	0	0	0	0	0.833333	0	0	0	0	0	0
Anoplogaster cornuta	0	0	0	0	0	0	0	0	0	0	0.714286	0	0	0	0	0	0	0	0.285714	0	0	0	0	0	0
Anoplogaster cornuta	0	0	0	0	0	0	0	0	0	0	0.291262	0	0	0	0	0	0	0	0.31068	0	0	0	0	0	0
Anoplogaster cornuta	0	0	0	0	0	0	0	0	0	0	0.0704225	0	0	0	0	0	0	0	0.56338	0	0	0	0	0	0
Anoplogaster cornuta	0	0	0.00646552	0	0	0	0	0	0	0	0	0	0	0	0	0	0	0	0.405172	0	0.159483	0.00215517	0	0.400862	0
Anoplogaster cornuta	0	0	0	0	0	0	0	0	0	0	0	0	0	0	0	0	0	0	0.95	0	0	0.05	0	0	0
Anoplogaster cornuta	0	0	0	0	0	0	0	0	0	0	0	0	0	0	0	0	0	0.0306122	0.714286	0	0	0.0867347	0	0.15051	0
Anoplogaster cornuta	0	0	0.00192308	0	0	0	0	0	0	0	0	0	0	0	0	0	0.00769231	0	0.75	0	0.115385	0.125	0	0	0
Anoplogaster cornuta	0	0	0	0	0	0	0	0	0	0	0	0	0	0	0	0	0	0	0	0	0	1	0	0	0
Anoplogaster cornuta	0	0	0	0	0	0	0	0	0	0	0.0842105	0	0	0	0	0	0	0	0.863158	0	0	0	0	0	0
Anoplogaster cornuta	0	0	0	0	0	0	0	0	0	0	0.0724638	0	0	0	0	0	0	0	0.652174	0	0.181159	0.0652174	0	0	0
Anoplogaster cornuta	0	0	0	0	0	0	0	0	0	0	0	0	0	0	0	0	0.103448	0	0.551724	0.103448	0	0	0	0	0
Anoplogaster cornuta	0	0	0	0	0	0	0	0	0	0	0	0	0	0	0	0	0	0	0.907407	0	0	0.0740741	0	0	0
Anoplogaster cornuta	0	0	0	0	0	0	0	0	0	0	0	0	0	0	0	0	0	0	0.893333	0	0.08	0.0266667	0	0	0
Anoplogaster cornuta	0	0	0	0	0	0	0	0	0	0	0	0	0	0	0	0	0.0155642	0	0.875486	0.0428016	0	0.0194553	0	0	0
Anoplogaster cornuta	0	0	0	0	0	0	0	0	0	0	0	0	0	0	0	0	0	0	0.2	0	0.75	0	0	0	0
Anoplogaster cornuta	0	0	0	0	0	0	0	0	0	0	0	0	0	0	0	0	0	0	0	0	0	0	0	1	0
Anoplogaster cornuta	0	0	0	0	0	0	0	0	0	0	0	0	0	0	0	0	0	0	0	0	0	0	0	1	0
Anoplogaster cornuta	0	0	0.0993377	0	0	0	0	0	0	0	0	0	0	0	0	0	0.0397351	0.0198675	0.470199	0	0.291391	0.00662252	0	0	0
Anoplogaster cornuta	0	0	0	0	0	0	0	0	0	0	0.11745	0	0	0	0	0	0	0	0.295302	0	0	0	0	0	0
Anoplogaster cornuta	0	0	0	0	0	0	0	0	0	0	0	0	0	0	0	0	0	0	0	0	0.333333	0.333333	0	0	0
Anoplogaster cornuta	0	0	0.101124	0	0	0	0	0	0	0	0	0	0	0	0	0	0.0449438	0.134831	0.382022	0	0.0337079	0.0449438	0	0.0674157	0
Anoplogaster cornuta	0	0	0.0301003	0	0	0	0	0	0	0	0	0	0	0	0	0	0	0	0.759197	0	0.117057	0.0936455	0	0	0
Anoplogaster cornuta	0	0	0.0272727	0	0	0	0	0	0	0	0	0	0	0	0	0	0.163636	0.0181818	0.363636	0	0.0363636	0	0	0	0
Anoplogaster cornuta	0	0	0.124402	0	0	0	0	0	0	0	0.179426	0	0	0	0	0	0	0	0.574163	0	0	0	0	0	0
Anoplogaster cornuta	0	0	0	0	0	0	0	0	0	0	0	0	0	0	0	0	0.018018	0	0.810811	0	0	0.0990991	0	0	0
Anoplogaster cornuta	0	0	0	0	0	0	0	0	0	0	0.0322581	0	0	0	0	0	0.016129	0	0.870968	0	0	0.0806452	0	0	0
Anoplogaster cornuta	0	0	0	0	0	0	0	0	0	0	0	0	0	0	0	0	0.0625	0.0125	0.925	0	0	0	0	0	0
Anoplogaster cornuta	0	0	0	0	0	0	0	0	0	0	0.012987	0	0	0	0	0	0.0194805	0	0.837662	0	0.025974	0.0519481	0	0	0
Anoplogaster cornuta	0	0	0	0	0	0	0	0	0	0	0	0	0	0	0	0	0	0	0.986667	0	0	0.0133333	0	0	0
Anoplogaster cornuta	0	0	0.0166667	0	0	0	0	0	0	0	0	0	0	0	0	0	0.0333333	0	0	0	0	0.0833333	0	0.85	0
Anoplogaster cornuta	0	0	0	0	0	0	0	0	0	0	0	0	0	0	0	0	0.286486	0	0.291892	0.0162162	0.140541	0.221622	0	0	0
Anoplogaster cornuta	0	0	0	0	0	0	0	0	0	0	0	0	0	0	0	0	0	0	1	0	0	0	0	0	0
Omosudis lowii	0	0	0	0	0	0	0	0	0	0	0	0	0	0	0	0	0	0	0	0	1	0	0	0	0
Omosudis lowii	0	0	0	0	0	0	0	0	0	0	0	0	0	0	0	0	0	0	0	0	0	0	0	1	0
Omosudis lowii	0	0	0	0	0	0	0	0	0	0	0	0	0	0	0	0	0	0	0	0	0	0	0	1	0
Omosudis lowii	0	0	0	0	0	0	0	0	0	0	0	0	0	0	0	0	0	0	0	0	0	0	0	1	0
Omosudis lowii	0	0	0	0	0	0	0	0	1	0	0	0	0	0	0	0	0	0	0	0	0	0	0	0	0
Omosudis lowii	0	0	0	0	0	0	0	0	0	0	0	0	0	0	0	0	0	0	0	0	0	0	0	1	0
Omosudis lowii	0	0	0	0	0	0	0	0	0	0	0	0	0	0	0	0	0	0	0	0	0	0	0	1	0
Omosudis lowii	0	0	0	0	0	0	0	0	0	0	0	0	0	0.818182	0	0	0	0	0	0	0	0	0	0.181818	0
Omosudis lowii	0	0	0	0	0	0	0	0	0	0	0	0	0	0	0	0	0	0	0	0	0	0	0	1	0
Omosudis lowii	0.311159	0	0	0	0	0	0	0	0	0	0	0	0	0	0	0	0	0	0.0257511	0.0214592	0	0	0	0.641631	0
Omosudis lowii	0	0	0	0	0	0	0	0	0	0	0	0	0	0	0	0	0	0	0	0	0	0	0	1	0
Omosudis lowii	0	0	0	0	0	0	0	0	0	0	0	1	0	0	0	0	0	0	0	0	0	0	0	0	0
Omosudis lowii	0	0	0	0	0	0	0	0	0	0	0	0	0	0	0	0	0	0	0	0	0	0	0	1	0
Omosudis lowii	0	0	0	0	0	0	0	0	0	0	0	0	0	0	0	0	0	0	0	0	0	0	0	1	0
Omosudis lowii	0	0	0	0	0	0	0	0	0	0	0	0	0	0	0.204819	0	0	0	0	0	0	0	0	0.795181	0
Omosudis lowii	0	0	0	0	0	0	0	1	0	0	0	0	0	0	0	0	0	0	0	0	0	0	0	0	0
Omosudis lowii	0	0	0	0	0	1	0	0	0	0	0	0	0	0	0	0	0	0	0	0	0	0	0	0	0
Omosudis lowii	0	0	0	0	0	0	0	0	0	0	0	0	0	0	0	0	0	0	0	0	0	0	0	1	0
Omosudis lowii	0	0	0	0	0	0	0	0	0	0	0	1	0	0	0	0	0	0	0	0	0	0	0	0	0
Omosudis lowii	0	0	0	0	0	0	0	0	0	0	0	0	0	0	0	0	0	0	0	0	0	0	0	1	0
Omosudis lowii	0	0	0	0	0	0	0.55	0	0	0	0	0	0	0	0	0	0	0	0	0	0	0	0.45	0	0
Omosudis lowii	0	0	0	0	0	0	0	0	0	0	0	0	0	0	0	0	0	0	0	0	0	0	0	0.957672	0
Omosudis lowii	0	0	0	0	0	0	0	0	0	0	0	0	0	0	0	0	0	0	0	0	0	0	0	1	0
Omosudis lowii	0	0	0	0	0	0	0	0	0	0	0	0	0	0	0	0	0	0	0	0	0	0	0	1	0
Omosudis lowii	0	0	0	0	0	0	0	0	0	0	0	0	0	0	1	0	0	0	0	0	0	0	0	0	0
Omosudis lowii	0	0	0	0	0	0	0	0	0	0	0	0	0	0	0	0	0	0	0	0	0	0	0	0	1
Omosudis lowii	0	0	0	0	0	0	0	0	0	0	0	0	0	0	0	0	0	0	0	0	0	0	1	0	0

## Sheet: prey-specific_costello
predator_species	prey_family	prop_m	fo
Omosudis lowii	Myctophidae	1	0.0666667
Omosudis lowii	Omosudidae	0.60241	0.0666667
Omosudis lowii	Pyroteuthidae	0.725	0.0666667
Omosudis lowii	Sternoptychidae	0.909197	0.666667
Anoplogaster cornuta	Phrosinidae	0.649699	0.863014
Anoplogaster cornuta	Platyscelidae	0.181819	0.465753
Anoplogaster cornuta	Platysceloidea	0.115192	0.534247
Anoplogaster cornuta	Sternoptychidae	0.593956	0.136986
Alepisaurus ferox	Alepisauridae	0.409867	0.166667
Alepisaurus ferox	Gempylidae	0.239668	0.254902
Alepisaurus ferox	Phrosinidae	0.312826	0.294118
Alepisaurus ferox	Sternoptychidae	0.575146	0.45098

## Sheet: prey-type_propM
predator_species	animal_type	prop_m	predator_mass
Alepisaurus ferox	CRUSTACEA	0.199052	213.01
Alepisaurus ferox	FISH	0.765403	213.01
Alepisaurus ferox	MOLLUSC	0.035545	213.01
Alepisaurus ferox	CRUSTACEA	0.164894	25.21
Alepisaurus ferox	FISH	0.835106	25.21
Alepisaurus ferox	MOLLUSC	0	25.21
Alepisaurus ferox	CRUSTACEA	0	12.66
Alepisaurus ferox	FISH	1	12.66
Alepisaurus ferox	MOLLUSC	0	12.66
Alepisaurus ferox	CRUSTACEA	0.0178094	33.92
Alepisaurus ferox	FISH	0.810329	33.92
Alepisaurus ferox	MOLLUSC	0.171861	33.92
Alepisaurus ferox	CRUSTACEA	0	10.58
Alepisaurus ferox	FISH	1	10.58
Alepisaurus ferox	MOLLUSC	0	10.58
Alepisaurus ferox	CRUSTACEA	0	27.28
Alepisaurus ferox	FISH	1	27.28
Alepisaurus ferox	MOLLUSC	0	27.28
Alepisaurus ferox	CRUSTACEA	0	744.9
Alepisaurus ferox	FISH	1	744.9
Alepisaurus ferox	MOLLUSC	0	744.9
Alepisaurus ferox	CRUSTACEA	0.0238095	27.68
Alepisaurus ferox	FISH	0.257703	27.68
Alepisaurus ferox	MOLLUSC	0.718487	27.68
Alepisaurus ferox	CRUSTACEA	0	362.28
Alepisaurus ferox	FISH	1	362.28
Alepisaurus ferox	MOLLUSC	0	362.28
Alepisaurus ferox	CRUSTACEA	0.0113101	40.45
Alepisaurus ferox	FISH	0.216777	40.45
Alepisaurus ferox	MOLLUSC	0.771913	40.45
Alepisaurus ferox	CRUSTACEA	0.0964778	28.91
Alepisaurus ferox	FISH	0.903522	28.91
Alepisaurus ferox	MOLLUSC	0	28.91
Alepisaurus ferox	CRUSTACEA	0.0168776	54.02
Alepisaurus ferox	FISH	0.983122	54.02
Alepisaurus ferox	MOLLUSC	0	54.02
Alepisaurus ferox	CRUSTACEA	0.410622	96.4
Alepisaurus ferox	FISH	0.446891	96.4
Alepisaurus ferox	MOLLUSC	0.142487	96.4
Alepisaurus ferox	CRUSTACEA	0	467.32
Alepisaurus ferox	FISH	1	467.32
Alepisaurus ferox	MOLLUSC	0	467.32
Alepisaurus ferox	CRUSTACEA	0	23.94
Alepisaurus ferox	FISH	0	23.94
Alepisaurus ferox	MOLLUSC	1	23.94
Alepisaurus ferox	CRUSTACEA	0.333333	66.5
Alepisaurus ferox	FISH	0.594378	66.5
Alepisaurus ferox	MOLLUSC	0.0240964	66.5
Alepisaurus ferox	CRUSTACEA	0	5.95
Alepisaurus ferox	FISH	0.996835	5.95
Alepisaurus ferox	MOLLUSC	0.00316456	5.95
Anoplogaster cornuta	CRUSTACEA	1	12.77
Anoplogaster cornuta	FISH	0	12.77
Anoplogaster cornuta	MOLLUSC	0	12.77
Anoplogaster cornuta	CRUSTACEA	0.905882	11.79
Anoplogaster cornuta	FISH	0.0941176	11.79
Anoplogaster cornuta	MOLLUSC	0	11.79
Anoplogaster cornuta	CRUSTACEA	1	12.81
Anoplogaster cornuta	FISH	0	12.81
Anoplogaster cornuta	MOLLUSC	0	12.81
Anoplogaster cornuta	CRUSTACEA	0.981752	22.08
Anoplogaster cornuta	FISH	0	22.08
Anoplogaster cornuta	MOLLUSC	0	22.08
Anoplogaster cornuta	CRUSTACEA	0.0930233	8.32
Anoplogaster cornuta	FISH	0.906977	8.32
Anoplogaster cornuta	MOLLUSC	0	8.32
Anoplogaster cornuta	CRUSTACEA	1	8.61
Anoplogaster cornuta	FISH	0	8.61
Anoplogaster cornuta	MOLLUSC	0	8.61
Anoplogaster cornuta	CRUSTACEA	0.5	9.85
Anoplogaster cornuta	FISH	0	9.85
Anoplogaster cornuta	MOLLUSC	0.5	9.85
Anoplogaster cornuta	CRUSTACEA	1	8.82
Anoplogaster cornuta	FISH	0	8.82
Anoplogaster cornuta	MOLLUSC	0	8.82
Anoplogaster cornuta	CRUSTACEA	1	13.42
Anoplogaster cornuta	FISH	0	13.42
Anoplogaster cornuta	MOLLUSC	0	13.42
Anoplogaster cornuta	CRUSTACEA	1	13.24
Anoplogaster cornuta	FISH	0	13.24
Anoplogaster cornuta	MOLLUSC	0	13.24
Anoplogaster cornuta	CRUSTACEA	0.450382	10.99
Anoplogaster cornuta	FISH	0.549618	10.99
Anoplogaster cornuta	MOLLUSC	0	10.99
Anoplogaster cornuta	CRUSTACEA	0.705882	7.06
Anoplogaster cornuta	FISH	0	7.06
Anoplogaster cornuta	MOLLUSC	0.294118	7.06
Anoplogaster cornuta	CRUSTACEA	1	10.68
Anoplogaster cornuta	FISH	0	10.68
Anoplogaster cornuta	MOLLUSC	0	10.68
Omosudis lowii	CRUSTACEA	0	82.1
Omosudis lowii	FISH	1	82.1
Omosudis lowii	MOLLUSC	0	82.1
Omosudis lowii	CRUSTACEA	0	35.14
Omosudis lowii	FISH	1	35.14
Omosudis lowii	MOLLUSC	0	35.14
Omosudis lowii	CRUSTACEA	0	53.19
Omosudis lowii	FISH	0	53.19
Omosudis lowii	MOLLUSC	1	53.19
Omosudis lowii	CRUSTACEA	0	4.86
Omosudis lowii	FISH	1	4.86
Omosudis lowii	MOLLUSC	0	4.86
Alepisaurus ferox	CRUSTACEA	0.214567	24.69
Alepisaurus ferox	FISH	0.651575	24.69
Alepisaurus ferox	MOLLUSC	0.0787402	24.69
Alepisaurus ferox	CRUSTACEA	0.125	22.34
Alepisaurus ferox	FISH	0.875	22.34
Alepisaurus ferox	MOLLUSC	0	22.34
Alepisaurus ferox	CRUSTACEA	0	6.47
Alepisaurus ferox	FISH	0.962963	6.47
Alepisaurus ferox	MOLLUSC	0.037037	6.47
Alepisaurus ferox	CRUSTACEA	0	11.34
Alepisaurus ferox	FISH	0.710145	11.34
Alepisaurus ferox	MOLLUSC	0.195652	11.34
Alepisaurus ferox	CRUSTACEA	0.021043	18.66
Alepisaurus ferox	FISH	0.978957	18.66
Alepisaurus ferox	MOLLUSC	0	18.66
Alepisaurus ferox	CRUSTACEA	0.55287	24.43
Alepisaurus ferox	FISH	0.323263	24.43
Alepisaurus ferox	MOLLUSC	0.123867	24.43
Alepisaurus ferox	CRUSTACEA	0.759259	167.74
Alepisaurus ferox	FISH	0.12037	167.74
Alepisaurus ferox	MOLLUSC	0.0617284	167.74
Alepisaurus ferox	CRUSTACEA	0	7.69
Alepisaurus ferox	FISH	0.729927	7.69
Alepisaurus ferox	MOLLUSC	0.270073	7.69
Alepisaurus ferox	CRUSTACEA	0.881657	42.1
Alepisaurus ferox	FISH	0	42.1
Alepisaurus ferox	MOLLUSC	0.118343	42.1
Alepisaurus ferox	CRUSTACEA	0	3.77
Alepisaurus ferox	FISH	0.256944	3.77
Alepisaurus ferox	MOLLUSC	0.743056	3.77
Alepisaurus ferox	CRUSTACEA	0.125272	18.75
Alepisaurus ferox	FISH	0.770153	18.75
Alepisaurus ferox	MOLLUSC	0.104575	18.75
Alepisaurus ferox	CRUSTACEA	0.468468	26.79
Alepisaurus ferox	FISH	0.0945946	26.79
Alepisaurus ferox	MOLLUSC	0.436937	26.79
Alepisaurus ferox	CRUSTACEA	0.183544	14.62
Alepisaurus ferox	FISH	0.481013	14.62
Alepisaurus ferox	MOLLUSC	0	14.62
Alepisaurus ferox	CRUSTACEA	0	11.75
Alepisaurus ferox	FISH	0.992366	11.75
Alepisaurus ferox	MOLLUSC	0	11.75
Alepisaurus ferox	CRUSTACEA	0.0384615	20.78
Alepisaurus ferox	FISH	0.576923	20.78
Alepisaurus ferox	MOLLUSC	0.384615	20.78
Alepisaurus ferox	CRUSTACEA	0	34.9
Alepisaurus ferox	FISH	0	34.9
Alepisaurus ferox	MOLLUSC	1	34.9
Alepisaurus ferox	CRUSTACEA	0	7.33
Alepisaurus ferox	FISH	1	7.33
Alepisaurus ferox	MOLLUSC	0	7.33
Alepisaurus ferox	CRUSTACEA	0	7.94
Alepisaurus ferox	FISH	0.783505	7.94
Alepisaurus ferox	MOLLUSC	0.0927835	7.94
Alepisaurus ferox	CRUSTACEA	0	1.42
Alepisaurus ferox	FISH	0	1.42
Alepisaurus ferox	MOLLUSC	1	1.42
Alepisaurus ferox	CRUSTACEA	0	24.12
Alepisaurus ferox	FISH	1	24.12
Alepisaurus ferox	MOLLUSC	0	24.12
Alepisaurus ferox	CRUSTACEA	0.112245	26.56
Alepisaurus ferox	FISH	0.484694	26.56
Alepisaurus ferox	MOLLUSC	0.403061	26.56
Alepisaurus ferox	CRUSTACEA	0.117722	33.56
Alepisaurus ferox	FISH	0.417722	33.56
Alepisaurus ferox	MOLLUSC	0.424051	33.56
Alepisaurus ferox	CRUSTACEA	0	8.4
Alepisaurus ferox	FISH	0.541667	8.4
Alepisaurus ferox	MOLLUSC	0.458333	8.4
Alepisaurus ferox	CRUSTACEA	0	10.85
Alepisaurus ferox	FISH	1	10.85
Alepisaurus ferox	MOLLUSC	0	10.85
Alepisaurus ferox	CRUSTACEA	0	14.36
Alepisaurus ferox	FISH	0.971429	14.36
Alepisaurus ferox	MOLLUSC	0.0285714	14.36
Alepisaurus ferox	CRUSTACEA	1	0.74
Alepisaurus ferox	FISH	0	0.74
Alepisaurus ferox	MOLLUSC	0	0.74
Alepisaurus ferox	CRUSTACEA	0.204545	13.88
Alepisaurus ferox	FISH	0.534091	13.88
Alepisaurus ferox	MOLLUSC	0.261364	13.88
Alepisaurus ferox	CRUSTACEA	0	4.98
Alepisaurus ferox	FISH	0.669903	4.98
Alepisaurus ferox	MOLLUSC	0.330097	4.98
Alepisaurus ferox	CRUSTACEA	0	1.04
Alepisaurus ferox	FISH	1	1.04
Alepisaurus ferox	MOLLUSC	0	1.04
Alepisaurus ferox	CRUSTACEA	0	0.47
Alepisaurus ferox	FISH	0	0.47
Alepisaurus ferox	MOLLUSC	1	0.47
Alepisaurus ferox	CRUSTACEA	0	8.67
Alepisaurus ferox	FISH	1	8.67
Alepisaurus ferox	MOLLUSC	0	8.67
Alepisaurus ferox	CRUSTACEA	0	0.33
Alepisaurus ferox	FISH	0.852941	0.33
Alepisaurus ferox	MOLLUSC	0.147059	0.33
Alepisaurus ferox	CRUSTACEA	0	6.49
Alepisaurus ferox	FISH	0.454545	6.49
Alepisaurus ferox	MOLLUSC	0.545455	6.49
Alepisaurus ferox	CRUSTACEA	0.0740741	6.27
Alepisaurus ferox	FISH	0.407407	6.27
Alepisaurus ferox	MOLLUSC	0.518519	6.27
Alepisaurus ferox	CRUSTACEA	0	5.67
Alepisaurus ferox	FISH	0.831933	5.67
Alepisaurus ferox	MOLLUSC	0.168067	5.67
Alepisaurus ferox	CRUSTACEA	0	3.34
Alepisaurus ferox	FISH	0.787879	3.34
Alepisaurus ferox	MOLLUSC	0.212121	3.34
Alepisaurus ferox	CRUSTACEA	0.0357143	3.47
Alepisaurus ferox	FISH	0.714286	3.47
Alepisaurus ferox	MOLLUSC	0.25	3.47
Alepisaurus ferox	CRUSTACEA	0.6	13.87
Alepisaurus ferox	FISH	0.4	13.87
Alepisaurus ferox	MOLLUSC	0	13.87
Alepisaurus ferox	CRUSTACEA	0	10.96
Alepisaurus ferox	FISH	1	10.96
Alepisaurus ferox	MOLLUSC	0	10.96
Alepisaurus ferox	CRUSTACEA	0	6.66
Alepisaurus ferox	FISH	0.960317	6.66
Alepisaurus ferox	MOLLUSC	0.0396825	6.66
Alepisaurus ferox	CRUSTACEA	0	3.13
Alepisaurus ferox	FISH	0.969231	3.13
Alepisaurus ferox	MOLLUSC	0.0307692	3.13
Alepisaurus ferox	CRUSTACEA	0	3.76
Alepisaurus ferox	FISH	1	3.76
Alepisaurus ferox	MOLLUSC	0	3.76
Alepisaurus ferox	CRUSTACEA	0	3.26
Alepisaurus ferox	FISH	0.923077	3.26
Alepisaurus ferox	MOLLUSC	0.0769231	3.26
Alepisaurus ferox	CRUSTACEA	0	1.13
Alepisaurus ferox	FISH	0.740741	1.13
Alepisaurus ferox	MOLLUSC	0.259259	1.13
Alepisaurus ferox	CRUSTACEA	0	11.24
Alepisaurus ferox	FISH	1	11.24
Alepisaurus ferox	MOLLUSC	0	11.24
Alepisaurus ferox	CRUSTACEA	0	6.36
Alepisaurus ferox	FISH	0.15	6.36
Alepisaurus ferox	MOLLUSC	0.85	6.36
Alepisaurus ferox	CRUSTACEA	0.0880503	11.23
Alepisaurus ferox	FISH	0.685535	11.23
Alepisaurus ferox	MOLLUSC	0.226415	11.23
Alepisaurus ferox	CRUSTACEA	0.205128	2.68
Alepisaurus ferox	FISH	0.435897	2.68
Alepisaurus ferox	MOLLUSC	0.358974	2.68
Alepisaurus ferox	CRUSTACEA	0	5.43
Alepisaurus ferox	FISH	0.888889	5.43
Alepisaurus ferox	MOLLUSC	0.111111	5.43
Alepisaurus ferox	CRUSTACEA	1	9.05
Alepisaurus ferox	FISH	0	9.05
Alepisaurus ferox	MOLLUSC	0	9.05
Alepisaurus ferox	CRUSTACEA	0	4.47
Alepisaurus ferox	FISH	1	4.47
Alepisaurus ferox	MOLLUSC	0	4.47
Alepisaurus ferox	CRUSTACEA	0	3.89
Alepisaurus ferox	FISH	0.707692	3.89
Alepisaurus ferox	MOLLUSC	0.292308	3.89
Alepisaurus ferox	CRUSTACEA	0	3.06
Alepisaurus ferox	FISH	0.363636	3.06
Alepisaurus ferox	MOLLUSC	0.636364	3.06
Alepisaurus ferox	CRUSTACEA	0	19.05
Alepisaurus ferox	FISH	0	19.05
Alepisaurus ferox	MOLLUSC	1	19.05
Alepisaurus ferox	CRUSTACEA	0	23.76
Alepisaurus ferox	FISH	0.609155	23.76
Alepisaurus ferox	MOLLUSC	0.390845	23.76
Alepisaurus ferox	CRUSTACEA	0.135843	18.43
Alepisaurus ferox	FISH	0.461538	18.43
Alepisaurus ferox	MOLLUSC	0.402619	18.43
Alepisaurus ferox	CRUSTACEA	0.0878788	28.8
Alepisaurus ferox	FISH	0.9	28.8
Alepisaurus ferox	MOLLUSC	0	28.8
Alepisaurus ferox	CRUSTACEA	0.0434783	4.59
Alepisaurus ferox	FISH	0.0724638	4.59
Alepisaurus ferox	MOLLUSC	0.884058	4.59
Alepisaurus ferox	CRUSTACEA	0	5.89
Alepisaurus ferox	FISH	0.541147	5.89
Alepisaurus ferox	MOLLUSC	0.458853	5.89
Alepisaurus ferox	CRUSTACEA	0	6.82
Alepisaurus ferox	FISH	0.702128	6.82
Alepisaurus ferox	MOLLUSC	0.297872	6.82
Alepisaurus ferox	CRUSTACEA	0	5.75
Alepisaurus ferox	FISH	1	5.75
Alepisaurus ferox	MOLLUSC	0	5.75
Alepisaurus ferox	CRUSTACEA	0	3.27
Alepisaurus ferox	FISH	0	3.27
Alepisaurus ferox	MOLLUSC	1	3.27
Alepisaurus ferox	CRUSTACEA	0	3.16
Alepisaurus ferox	FISH	0.734177	3.16
Alepisaurus ferox	MOLLUSC	0.265823	3.16
Alepisaurus ferox	CRUSTACEA	0.368657	30.32
Alepisaurus ferox	FISH	0.462687	30.32
Alepisaurus ferox	MOLLUSC	0.0626866	30.32
Alepisaurus ferox	CRUSTACEA	0	11.99
Alepisaurus ferox	FISH	0.962025	11.99
Alepisaurus ferox	MOLLUSC	0	11.99
Alepisaurus ferox	CRUSTACEA	0	3.78
Alepisaurus ferox	FISH	1	3.78
Alepisaurus ferox	MOLLUSC	0	3.78
Alepisaurus ferox	CRUSTACEA	0	6.46
Alepisaurus ferox	FISH	1	6.46
Alepisaurus ferox	MOLLUSC	0	6.46
Alepisaurus ferox	CRUSTACEA	0.148223	65.53
Alepisaurus ferox	FISH	0.582741	65.53
Alepisaurus ferox	MOLLUSC	0.213198	65.53
Alepisaurus ferox	CRUSTACEA	0.0225904	14.57
Alepisaurus ferox	FISH	0.746988	14.57
Alepisaurus ferox	MOLLUSC	0.182229	14.57
Alepisaurus ferox	CRUSTACEA	0.0179856	6.33
Alepisaurus ferox	FISH	0.593525	6.33
Alepisaurus ferox	MOLLUSC	0.388489	6.33
Alepisaurus ferox	CRUSTACEA	0	2.44
Alepisaurus ferox	FISH	0.75	2.44
Alepisaurus ferox	MOLLUSC	0.25	2.44
Alepisaurus ferox	CRUSTACEA	0	6.93
Alepisaurus ferox	FISH	0.577287	6.93
Alepisaurus ferox	MOLLUSC	0.422713	6.93
Alepisaurus ferox	CRUSTACEA	0	6.71
Alepisaurus ferox	FISH	0.19802	6.71
Alepisaurus ferox	MOLLUSC	0.80198	6.71
Alepisaurus ferox	CRUSTACEA	0.169139	60.93
Alepisaurus ferox	FISH	0.740356	60.93
Alepisaurus ferox	MOLLUSC	0	60.93
Alepisaurus ferox	CRUSTACEA	0	40.15
Alepisaurus ferox	FISH	0.906725	40.15
Alepisaurus ferox	MOLLUSC	0	40.15
Alepisaurus ferox	CRUSTACEA	0	3.99
Alepisaurus ferox	FISH	0.852713	3.99
Alepisaurus ferox	MOLLUSC	0.147287	3.99
Alepisaurus ferox	CRUSTACEA	0	8.9
Alepisaurus ferox	FISH	0.730539	8.9
Alepisaurus ferox	MOLLUSC	0.269461	8.9
Alepisaurus ferox	CRUSTACEA	0	1.86
Alepisaurus ferox	FISH	1	1.86
Alepisaurus ferox	MOLLUSC	0	1.86
Alepisaurus ferox	CRUSTACEA	0	5.86
Alepisaurus ferox	FISH	0.209302	5.86
Alepisaurus ferox	MOLLUSC	0.790698	5.86
Alepisaurus ferox	CRUSTACEA	0	7.92
Alepisaurus ferox	FISH	0	7.92
Alepisaurus ferox	MOLLUSC	1	7.92
Alepisaurus ferox	CRUSTACEA	0.238889	80.8
Alepisaurus ferox	FISH	0.627778	80.8
Alepisaurus ferox	MOLLUSC	0.133333	80.8
Alepisaurus ferox	CRUSTACEA	0.310403	29
Alepisaurus ferox	FISH	0	29
Alepisaurus ferox	MOLLUSC	0.686242	29
Alepisaurus ferox	CRUSTACEA	0	0.49
Alepisaurus ferox	FISH	0	0.49
Alepisaurus ferox	MOLLUSC	0	0.49
Alepisaurus ferox	CRUSTACEA	0.0851064	41.93
Alepisaurus ferox	FISH	0.495745	41.93
Alepisaurus ferox	MOLLUSC	0.0134752	41.93
Alepisaurus ferox	CRUSTACEA	1	1.92
Alepisaurus ferox	FISH	0	1.92
Alepisaurus ferox	MOLLUSC	0	1.92
Alepisaurus ferox	CRUSTACEA	0.1	1.1
Alepisaurus ferox	FISH	0.9	1.1
Alepisaurus ferox	MOLLUSC	0	1.1
Alepisaurus ferox	CRUSTACEA	0.253247	14.36
Alepisaurus ferox	FISH	0.558442	14.36
Alepisaurus ferox	MOLLUSC	0.188312	14.36
Alepisaurus ferox	CRUSTACEA	0.170455	18.45
Alepisaurus ferox	FISH	0.829545	18.45
Alepisaurus ferox	MOLLUSC	0	18.45
Alepisaurus ferox	CRUSTACEA	0	13.74
Alepisaurus ferox	FISH	0.519403	13.74
Alepisaurus ferox	MOLLUSC	0.434328	13.74
Alepisaurus ferox	CRUSTACEA	0	3.4
Alepisaurus ferox	FISH	0.830986	3.4
Alepisaurus ferox	MOLLUSC	0.169014	3.4
Alepisaurus ferox	CRUSTACEA	0	12.07
Alepisaurus ferox	FISH	0.858311	12.07
Alepisaurus ferox	MOLLUSC	0	12.07
Alepisaurus ferox	CRUSTACEA	1	25.81
Alepisaurus ferox	FISH	0	25.81
Alepisaurus ferox	MOLLUSC	0	25.81
Alepisaurus ferox	CRUSTACEA	0	4.72
Alepisaurus ferox	FISH	1	4.72
Alepisaurus ferox	MOLLUSC	0	4.72
Alepisaurus ferox	CRUSTACEA	0	7.01
Alepisaurus ferox	FISH	0	7.01
Alepisaurus ferox	MOLLUSC	0	7.01
Alepisaurus ferox	CRUSTACEA	0	10.33
Alepisaurus ferox	FISH	0.585185	10.33
Alepisaurus ferox	MOLLUSC	0.414815	10.33
Alepisaurus ferox	CRUSTACEA	1	7.83
Alepisaurus ferox	FISH	0	7.83
Alepisaurus ferox	MOLLUSC	0	7.83
Alepisaurus ferox	CRUSTACEA	0.742681	14.08
Alepisaurus ferox	FISH	0.115562	14.08
Alepisaurus ferox	MOLLUSC	0.100154	14.08
Alepisaurus ferox	CRUSTACEA	0.524621	18.6
Alepisaurus ferox	FISH	0.0795455	18.6
Alepisaurus ferox	MOLLUSC	0.284091	18.6
Alepisaurus ferox	CRUSTACEA	0	1.84
Alepisaurus ferox	FISH	1	1.84
Alepisaurus ferox	MOLLUSC	0	1.84
Anoplogaster cornuta	CRUSTACEA	0.880637	12.09
Anoplogaster cornuta	FISH	0.0450928	12.09
Anoplogaster cornuta	MOLLUSC	0.0583554	12.09
Anoplogaster cornuta	CRUSTACEA	0.976134	6.99
Anoplogaster cornuta	FISH	0.0071599	6.99
Anoplogaster cornuta	MOLLUSC	0.0167064	6.99
Anoplogaster cornuta	CRUSTACEA	0.816425	3.47
Anoplogaster cornuta	FISH	0.0144928	3.47
Anoplogaster cornuta	MOLLUSC	0.115942	3.47
Anoplogaster cornuta	CRUSTACEA	0.892	10.42
Anoplogaster cornuta	FISH	0.032	10.42
Anoplogaster cornuta	MOLLUSC	0.076	10.42
Anoplogaster cornuta	CRUSTACEA	0.956522	6.93
Anoplogaster cornuta	FISH	0	6.93
Anoplogaster cornuta	MOLLUSC	0.0434783	6.93
Anoplogaster cornuta	CRUSTACEA	0.996661	7.49
Anoplogaster cornuta	FISH	0	7.49
Anoplogaster cornuta	MOLLUSC	0.0033389	7.49
Anoplogaster cornuta	CRUSTACEA	0.909677	9.42
Anoplogaster cornuta	FISH	0	9.42
Anoplogaster cornuta	MOLLUSC	0.0903226	9.42
Anoplogaster cornuta	CRUSTACEA	0.844765	7.26
Anoplogaster cornuta	FISH	0	7.26
Anoplogaster cornuta	MOLLUSC	0.155235	7.26
Anoplogaster cornuta	CRUSTACEA	0.333333	6.92
Anoplogaster cornuta	FISH	0.583333	6.92
Anoplogaster cornuta	MOLLUSC	0.0833333	6.92
Anoplogaster cornuta	CRUSTACEA	0.97619	6.79
Anoplogaster cornuta	FISH	0	6.79
Anoplogaster cornuta	MOLLUSC	0.0238095	6.79
Anoplogaster cornuta	CRUSTACEA	0.954839	9.33
Anoplogaster cornuta	FISH	0	9.33
Anoplogaster cornuta	MOLLUSC	0	9.33
Anoplogaster cornuta	CRUSTACEA	0.5	8.7
Anoplogaster cornuta	FISH	0	8.7
Anoplogaster cornuta	MOLLUSC	0.427711	8.7
Anoplogaster cornuta	CRUSTACEA	0.928	9.38
Anoplogaster cornuta	FISH	0	9.38
Anoplogaster cornuta	MOLLUSC	0.048	9.38
Anoplogaster cornuta	CRUSTACEA	1	9.65
Anoplogaster cornuta	FISH	0	9.65
Anoplogaster cornuta	MOLLUSC	0	9.65
Anoplogaster cornuta	CRUSTACEA	1	4.79
Anoplogaster cornuta	FISH	0	4.79
Anoplogaster cornuta	MOLLUSC	0	4.79
Anoplogaster cornuta	CRUSTACEA	1	4.03
Anoplogaster cornuta	FISH	0	4.03
Anoplogaster cornuta	MOLLUSC	0	4.03
Anoplogaster cornuta	CRUSTACEA	1	8.93
Anoplogaster cornuta	FISH	0	8.93
Anoplogaster cornuta	MOLLUSC	0	8.93
Anoplogaster cornuta	CRUSTACEA	0.969697	4.87
Anoplogaster cornuta	FISH	0	4.87
Anoplogaster cornuta	MOLLUSC	0.030303	4.87
Anoplogaster cornuta	CRUSTACEA	1	2.87
Anoplogaster cornuta	FISH	0	2.87
Anoplogaster cornuta	MOLLUSC	0	2.87
Anoplogaster cornuta	CRUSTACEA	0.181818	2.13
Anoplogaster cornuta	FISH	0.818182	2.13
Anoplogaster cornuta	MOLLUSC	0	2.13
Anoplogaster cornuta	CRUSTACEA	0.972603	6.22
Anoplogaster cornuta	FISH	0	6.22
Anoplogaster cornuta	MOLLUSC	0.0273973	6.22
Anoplogaster cornuta	CRUSTACEA	0.98062	7.89
Anoplogaster cornuta	FISH	0.0193798	7.89
Anoplogaster cornuta	MOLLUSC	0	7.89
Anoplogaster cornuta	CRUSTACEA	1	3.21
Anoplogaster cornuta	FISH	0	3.21
Anoplogaster cornuta	MOLLUSC	0	3.21
Anoplogaster cornuta	CRUSTACEA	1	2.58
Anoplogaster cornuta	FISH	0	2.58
Anoplogaster cornuta	MOLLUSC	0	2.58
Anoplogaster cornuta	CRUSTACEA	1	3.48
Anoplogaster cornuta	FISH	0	3.48
Anoplogaster cornuta	MOLLUSC	0	3.48
Anoplogaster cornuta	CRUSTACEA	1	1.69
Anoplogaster cornuta	FISH	0	1.69
Anoplogaster cornuta	MOLLUSC	0	1.69
Anoplogaster cornuta	CRUSTACEA	0	2.13
Anoplogaster cornuta	FISH	1	2.13
Anoplogaster cornuta	MOLLUSC	0	2.13
Anoplogaster cornuta	CRUSTACEA	0.235294	2.74
Anoplogaster cornuta	FISH	0.764706	2.74
Anoplogaster cornuta	MOLLUSC	0	2.74
Anoplogaster cornuta	CRUSTACEA	1	0.98
Anoplogaster cornuta	FISH	0	0.98
Anoplogaster cornuta	MOLLUSC	0	0.98
Anoplogaster cornuta	CRUSTACEA	1	9.67
Anoplogaster cornuta	FISH	0	9.67
Anoplogaster cornuta	MOLLUSC	0	9.67
Anoplogaster cornuta	CRUSTACEA	1	0.56
Anoplogaster cornuta	FISH	0	0.56
Anoplogaster cornuta	MOLLUSC	0	0.56
Anoplogaster cornuta	CRUSTACEA	0.666667	0.58
Anoplogaster cornuta	FISH	0	0.58
Anoplogaster cornuta	MOLLUSC	0.333333	0.58
Anoplogaster cornuta	CRUSTACEA	1	2.18
Anoplogaster cornuta	FISH	0	2.18
Anoplogaster cornuta	MOLLUSC	0	2.18
Anoplogaster cornuta	CRUSTACEA	0.930189	10.5
Anoplogaster cornuta	FISH	0.0584906	10.5
Anoplogaster cornuta	MOLLUSC	0.0113208	10.5
Anoplogaster cornuta	CRUSTACEA	1	13.68
Anoplogaster cornuta	FISH	0	13.68
Anoplogaster cornuta	MOLLUSC	0	13.68
Anoplogaster cornuta	CRUSTACEA	0.877778	3.3
Anoplogaster cornuta	FISH	0.122222	3.3
Anoplogaster cornuta	MOLLUSC	0	3.3
Anoplogaster cornuta	CRUSTACEA	1	2.35
Anoplogaster cornuta	FISH	0	2.35
Anoplogaster cornuta	MOLLUSC	0	2.35
Anoplogaster cornuta	CRUSTACEA	0.737864	3.67
Anoplogaster cornuta	FISH	0.262136	3.67
Anoplogaster cornuta	MOLLUSC	0	3.67
Anoplogaster cornuta	CRUSTACEA	0.633803	2.59
Anoplogaster cornuta	FISH	0.366197	2.59
Anoplogaster cornuta	MOLLUSC	0	2.59
Anoplogaster cornuta	CRUSTACEA	0.590517	11.56
Anoplogaster cornuta	FISH	0.400862	11.56
Anoplogaster cornuta	MOLLUSC	0.00862069	11.56
Anoplogaster cornuta	CRUSTACEA	1	9
Anoplogaster cornuta	FISH	0	9
Anoplogaster cornuta	MOLLUSC	0	9
Anoplogaster cornuta	CRUSTACEA	0.831633	11.08
Anoplogaster cornuta	FISH	0.15051	11.08
Anoplogaster cornuta	MOLLUSC	0.0178571	11.08
Anoplogaster cornuta	CRUSTACEA	0.998077	10.9
Anoplogaster cornuta	FISH	0	10.9
Anoplogaster cornuta	MOLLUSC	0.00192308	10.9
Anoplogaster cornuta	CRUSTACEA	1	8.01
Anoplogaster cornuta	FISH	0	8.01
Anoplogaster cornuta	MOLLUSC	0	8.01
Anoplogaster cornuta	CRUSTACEA	1	3.85
Anoplogaster cornuta	FISH	0	3.85
Anoplogaster cornuta	MOLLUSC	0	3.85
Anoplogaster cornuta	CRUSTACEA	1	6.92
Anoplogaster cornuta	FISH	0	6.92
Anoplogaster cornuta	MOLLUSC	0	6.92
Anoplogaster cornuta	CRUSTACEA	0.655172	8.62
Anoplogaster cornuta	FISH	0	8.62
Anoplogaster cornuta	MOLLUSC	0	8.62
Anoplogaster cornuta	CRUSTACEA	1	5.33
Anoplogaster cornuta	FISH	0	5.33
Anoplogaster cornuta	MOLLUSC	0	5.33
Anoplogaster cornuta	CRUSTACEA	1	6.25
Anoplogaster cornuta	FISH	0	6.25
Anoplogaster cornuta	MOLLUSC	0	6.25
Anoplogaster cornuta	CRUSTACEA	0.922179	6.21
Anoplogaster cornuta	FISH	0	6.21
Anoplogaster cornuta	MOLLUSC	0.0350195	6.21
Anoplogaster cornuta	CRUSTACEA	1	4.72
Anoplogaster cornuta	FISH	0	4.72
Anoplogaster cornuta	MOLLUSC	0	4.72
Anoplogaster cornuta	CRUSTACEA	0	4.41
Anoplogaster cornuta	FISH	1	4.41
Anoplogaster cornuta	MOLLUSC	0	4.41
Anoplogaster cornuta	CRUSTACEA	0	2.8
Anoplogaster cornuta	FISH	1	2.8
Anoplogaster cornuta	MOLLUSC	0	2.8
Anoplogaster cornuta	CRUSTACEA	0.834437	5.59
Anoplogaster cornuta	FISH	0.0662252	5.59
Anoplogaster cornuta	MOLLUSC	0.0993377	5.59
Anoplogaster cornuta	CRUSTACEA	0.432886	4.56
Anoplogaster cornuta	FISH	0.54698	4.56
Anoplogaster cornuta	MOLLUSC	0.0201342	4.56
Anoplogaster cornuta	CRUSTACEA	1	1.89
Anoplogaster cornuta	FISH	0	1.89
Anoplogaster cornuta	MOLLUSC	0	1.89
Anoplogaster cornuta	CRUSTACEA	0.651685	3.14
Anoplogaster cornuta	FISH	0.11236	3.14
Anoplogaster cornuta	MOLLUSC	0.101124	3.14
Anoplogaster cornuta	CRUSTACEA	0.9699	5.93
Anoplogaster cornuta	FISH	0	5.93
Anoplogaster cornuta	MOLLUSC	0.0301003	5.93
Anoplogaster cornuta	CRUSTACEA	0.609091	4.25
Anoplogaster cornuta	FISH	0.281818	4.25
Anoplogaster cornuta	MOLLUSC	0.0909091	4.25
Anoplogaster cornuta	CRUSTACEA	0.856459	9.48
Anoplogaster cornuta	FISH	0	9.48
Anoplogaster cornuta	MOLLUSC	0.131579	9.48
Anoplogaster cornuta	CRUSTACEA	0.932432	5.21
Anoplogaster cornuta	FISH	0.0675676	5.21
Anoplogaster cornuta	MOLLUSC	0	5.21
Anoplogaster cornuta	CRUSTACEA	1	4.14
Anoplogaster cornuta	FISH	0	4.14
Anoplogaster cornuta	MOLLUSC	0	4.14
Anoplogaster cornuta	CRUSTACEA	1	4.82
Anoplogaster cornuta	FISH	0	4.82
Anoplogaster cornuta	MOLLUSC	0	4.82
Anoplogaster cornuta	CRUSTACEA	0.954545	4.61
Anoplogaster cornuta	FISH	0	4.61
Anoplogaster cornuta	MOLLUSC	0.0454545	4.61
Anoplogaster cornuta	CRUSTACEA	1	3.58
Anoplogaster cornuta	FISH	0	3.58
Anoplogaster cornuta	MOLLUSC	0	3.58
Anoplogaster cornuta	CRUSTACEA	0.133333	1.03
Anoplogaster cornuta	FISH	0.85	1.03
Anoplogaster cornuta	MOLLUSC	0.0166667	1.03
Anoplogaster cornuta	CRUSTACEA	0.972973	4.21
Anoplogaster cornuta	FISH	0.00540541	4.21
Anoplogaster cornuta	MOLLUSC	0.00540541	4.21
Anoplogaster cornuta	CRUSTACEA	1	2.83
Anoplogaster cornuta	FISH	0	2.83
Anoplogaster cornuta	MOLLUSC	0	2.83
Omosudis lowii	CRUSTACEA	1	17.71
Omosudis lowii	FISH	0	17.71
Omosudis lowii	MOLLUSC	0	17.71
Omosudis lowii	CRUSTACEA	0	38.41
Omosudis lowii	FISH	1	38.41
Omosudis lowii	MOLLUSC	0	38.41
Omosudis lowii	CRUSTACEA	0	0.44
Omosudis lowii	FISH	0	0.44
Omosudis lowii	MOLLUSC	1	0.44
Omosudis lowii	CRUSTACEA	0	16.84
Omosudis lowii	FISH	1	16.84
Omosudis lowii	MOLLUSC	0	16.84
Omosudis lowii	CRUSTACEA	0	4.57
Omosudis lowii	FISH	1	4.57
Omosudis lowii	MOLLUSC	0	4.57
Omosudis lowii	CRUSTACEA	0	11.19
Omosudis lowii	FISH	1	11.19
Omosudis lowii	MOLLUSC	0	11.19
Omosudis lowii	CRUSTACEA	0	4.41
Omosudis lowii	FISH	1	4.41
Omosudis lowii	MOLLUSC	0	4.41
Omosudis lowii	CRUSTACEA	0	29.2
Omosudis lowii	FISH	1	29.2
Omosudis lowii	MOLLUSC	0	29.2
Omosudis lowii	CRUSTACEA	0	16.86
Omosudis lowii	FISH	1	16.86
Omosudis lowii	MOLLUSC	0	16.86
Omosudis lowii	CRUSTACEA	0	92
Omosudis lowii	FISH	0.181818	92
Omosudis lowii	MOLLUSC	0.818182	92
Omosudis lowii	CRUSTACEA	0	7.54
Omosudis lowii	FISH	1	7.54
Omosudis lowii	MOLLUSC	0	7.54
Omosudis lowii	CRUSTACEA	0.0257511	15.08
Omosudis lowii	FISH	0.95279	15.08
Omosudis lowii	MOLLUSC	0	15.08
Omosudis lowii	CRUSTACEA	0	22.52
Omosudis lowii	FISH	1	22.52
Omosudis lowii	MOLLUSC	0	22.52
Omosudis lowii	CRUSTACEA	0	15.23
Omosudis lowii	FISH	1	15.23
Omosudis lowii	MOLLUSC	0	15.23
Omosudis lowii	CRUSTACEA	0	3.19
Omosudis lowii	FISH	1	3.19
Omosudis lowii	MOLLUSC	0	3.19
Omosudis lowii	CRUSTACEA	0	10.94
Omosudis lowii	FISH	1	10.94
Omosudis lowii	MOLLUSC	0	10.94
Omosudis lowii	CRUSTACEA	0	17.56
Omosudis lowii	FISH	1	17.56
Omosudis lowii	MOLLUSC	0	17.56
Omosudis lowii	CRUSTACEA	0	7.6
Omosudis lowii	FISH	0	7.6
Omosudis lowii	MOLLUSC	1	7.6
Omosudis lowii	CRUSTACEA	0	0.9
Omosudis lowii	FISH	1	0.9
Omosudis lowii	MOLLUSC	0	0.9
Omosudis lowii	CRUSTACEA	0	22
Omosudis lowii	FISH	0	22
Omosudis lowii	MOLLUSC	1	22
Omosudis lowii	CRUSTACEA	0	29.73
Omosudis lowii	FISH	1	29.73
Omosudis lowii	MOLLUSC	0	29.73
Omosudis lowii	CRUSTACEA	0	20.37
Omosudis lowii	FISH	1	20.37
Omosudis lowii	MOLLUSC	0	20.37
Omosudis lowii	CRUSTACEA	0	10.73
Omosudis lowii	FISH	0	10.73
Omosudis lowii	MOLLUSC	1	10.73
Omosudis lowii	CRUSTACEA	0	28.96
Omosudis lowii	FISH	1	28.96
Omosudis lowii	MOLLUSC	0	28.96
Omosudis lowii	CRUSTACEA	0	45.76
Omosudis lowii	FISH	1	45.76
Omosudis lowii	MOLLUSC	0	45.76
Omosudis lowii	CRUSTACEA	0	10.28
Omosudis lowii	FISH	1	10.28
Omosudis lowii	MOLLUSC	0	10.28
Omosudis lowii	CRUSTACEA	0	14.57
Omosudis lowii	FISH	0	14.57
Omosudis lowii	MOLLUSC	1	14.57
Omosudis lowii	CRUSTACEA	0	8.77
Omosudis lowii	FISH	0.957672	8.77
Omosudis lowii	MOLLUSC	0.042328	8.77
Omosudis lowii	CRUSTACEA	0	3.05
Omosudis lowii	FISH	1	3.05
Omosudis lowii	MOLLUSC	0	3.05
Omosudis lowii	CRUSTACEA	0	6.51
Omosudis lowii	FISH	1	6.51
Omosudis lowii	MOLLUSC	0	6.51
Omosudis lowii	CRUSTACEA	0	0.47
Omosudis lowii	FISH	1	0.47
Omosudis lowii	MOLLUSC	0	0.47
Omosudis lowii	CRUSTACEA	0	4.07
Omosudis lowii	FISH	1	4.07
Omosudis lowii	MOLLUSC	0	4.07
Omosudis lowii	CRUSTACEA	0	9.63
Omosudis lowii	FISH	1	9.63
Omosudis lowii	MOLLUSC	0	9.63
Omosudis lowii	CRUSTACEA	0	0.32
Omosudis lowii	FISH	0	0.32
Omosudis lowii	MOLLUSC	1	0.32
Omosudis lowii	CRUSTACEA	0	1.32
Omosudis lowii	FISH	1	1.32
Omosudis lowii	MOLLUSC	0	1.32
Omosudis lowii	CRUSTACEA	0	15.86
Omosudis lowii	FISH	0	15.86
Omosudis lowii	MOLLUSC	1	15.86

## Sheet: primary_metrics
predator_species	predator_mass	Alepisauridae	Anoplogastridae	Omosudidae	foraging_depth
primary_lancetfish	NA	0	0	0	160.821
primary_lancetfish	NA	0	0	0	675
primary_lancetfish	NA	0	0	0	358.37
primary_lancetfish	NA	0	0	0	143.252
primary_lancetfish	78.1781	0	0	0	179.76
primary_lancetfish	169.054	1	0	0	283.986
primary_lancetfish	174.803	0	0	0	248.9
primary_lancetfish	192.79	0	0	0	271.172
primary_lancetfish	192.79	0	0	0	95.0123
primary_lancetfish	195.274	0	0	0	86.3425
primary_lancetfish	205.412	0	0	0	507.009
primary_lancetfish	205.412	0	0	0	NA
primary_lancetfish	210.605	0	0	0	274.036
primary_lancetfish	232.209	1	0	0	439.991
primary_lancetfish	232.209	0	0	0	675
primary_lancetfish	232.209	0	0	0	NA
primary_lancetfish	239.238	0	0	0	185.38
primary_lancetfish	246.402	0	0	0	258.023
primary_lancetfish	259.637	0	0	0	150
primary_lancetfish	261.135	0	0	0	238.297
primary_lancetfish	261.135	0	0	0	540.32
primary_lancetfish	276.419	0	0	0	285.137
primary_lancetfish	276.419	0	0	0	67.5
primary_lancetfish	277.978	0	0	0	NA
primary_lancetfish	282.688	0	0	0	260.636
primary_lancetfish	292.261	0	0	0	60.3152
primary_lancetfish	292.261	0	0	0	114.72
primary_lancetfish	308.67	0	0	0	552.084
primary_lancetfish	308.67	0	0	0	551.697
primary_lancetfish	308.67	0	0	0	165.08
primary_lancetfish	312.02	0	0	0	60.9481
primary_lancetfish	325.654	0	0	0	230.228
primary_lancetfish	325.654	1	0	0	392.29
primary_lancetfish	325.654	0	0	0	256.011
primary_lancetfish	343.223	1	1	0	178.659
primary_lancetfish	343.223	0	0	0	176.25
primary_lancetfish	355.873	0	0	0	167.653
primary_lancetfish	361.384	1	0	0	508.893
primary_lancetfish	361.384	0	1	0	610.046
primary_lancetfish	361.384	0	0	0	411.344
primary_lancetfish	361.384	1	0	0	532.564
primary_lancetfish	380.147	0	0	0	362.5
primary_lancetfish	380.147	0	0	0	875
primary_lancetfish	380.147	0	0	0	675
primary_lancetfish	380.147	0	0	0	174.302
primary_lancetfish	380.147	0	0	0	162.821
primary_lancetfish	399.519	0	0	0	675
primary_lancetfish	399.519	1	0	0	397.041
primary_lancetfish	399.519	0	0	0	553.05
primary_lancetfish	399.519	1	0	0	295.219
primary_lancetfish	399.519	0	0	0	185.38
primary_lancetfish	399.519	0	0	0	137.5
primary_lancetfish	419.51	0	0	0	185.169
primary_lancetfish	419.51	0	0	0	175.516
primary_lancetfish	419.51	0	0	0	203.83
primary_lancetfish	419.51	0	0	0	55.5461
primary_lancetfish	429.739	0	0	0	612.08
primary_lancetfish	431.804	0	0	0	264.919
primary_lancetfish	440.126	0	0	0	185.38
primary_lancetfish	440.126	0	0	0	133.266
primary_lancetfish	440.126	0	1	0	312.865
primary_lancetfish	440.126	0	0	0	431.536
primary_lancetfish	440.126	0	0	0	72.1066
primary_lancetfish	440.126	0	0	0	283.245
primary_lancetfish	440.126	0	0	0	172.407
primary_lancetfish	440.126	0	0	0	348.997
primary_lancetfish	440.126	0	0	0	249.097
primary_lancetfish	440.126	0	1	0	571.25
primary_lancetfish	457.076	1	0	0	348.672
primary_lancetfish	461.377	0	0	0	NA
primary_lancetfish	461.377	0	0	0	214.697
primary_lancetfish	461.377	1	0	0	281.832
primary_lancetfish	461.377	0	0	0	301.692
primary_lancetfish	461.377	0	0	0	NA
primary_lancetfish	461.377	0	0	0	178.883
primary_lancetfish	463.538	0	0	0	107.654
primary_lancetfish	483.271	0	0	0	185.38
primary_lancetfish	483.271	0	0	0	185
primary_lancetfish	483.271	0	0	0	270.664
primary_lancetfish	483.271	0	0	0	220.679
primary_lancetfish	483.271	0	0	0	101.438
primary_lancetfish	483.271	0	0	0	230.682
primary_lancetfish	483.271	0	0	0	675
primary_lancetfish	483.271	0	1	0	545.039
primary_lancetfish	483.271	0	0	0	NA
primary_lancetfish	483.271	0	0	0	NA
primary_lancetfish	483.271	0	0	0	178.823
primary_lancetfish	505.817	0	0	0	362.896
primary_lancetfish	505.817	0	0	0	675
primary_lancetfish	505.817	0	0	0	163.751
primary_lancetfish	505.817	0	0	0	562.257
primary_lancetfish	505.817	0	0	0	NA
primary_lancetfish	505.817	0	0	0	388.257
primary_lancetfish	505.817	0	0	0	1500
primary_lancetfish	505.817	0	0	0	243
primary_lancetfish	505.817	0	0	0	844.586
primary_lancetfish	505.817	0	0	0	248.916
primary_lancetfish	505.817	0	0	0	340.699
primary_lancetfish	526.671	0	0	0	185.38
primary_lancetfish	529.021	0	0	0	185.38
primary_lancetfish	529.021	0	0	0	675
primary_lancetfish	529.021	0	0	0	470.856
primary_lancetfish	529.021	0	0	0	525.395
primary_lancetfish	529.021	1	0	0	172.817
primary_lancetfish	529.021	0	0	0	152.768
primary_lancetfish	529.021	0	0	0	172.651
primary_lancetfish	529.021	0	0	0	429.68
primary_lancetfish	552.894	0	0	0	NA
primary_lancetfish	552.894	0	0	0	199.594
primary_lancetfish	552.894	0	1	0	532.027
primary_lancetfish	552.894	0	0	0	1500
primary_lancetfish	552.894	0	1	0	374.457
primary_lancetfish	552.894	0	0	0	523.552
primary_lancetfish	552.894	1	0	0	606.601
primary_lancetfish	552.894	0	0	0	136.01
primary_lancetfish	552.894	0	0	0	NA
primary_lancetfish	552.894	0	0	0	167.237
primary_lancetfish	552.894	1	0	0	438.261
primary_lancetfish	560.187	0	0	0	79.57
primary_lancetfish	577.441	0	0	0	261.448
primary_lancetfish	577.441	0	1	0	199.296
primary_lancetfish	577.441	0	0	0	133.778
primary_lancetfish	577.441	0	1	0	117.862
primary_lancetfish	577.441	0	0	0	185
primary_lancetfish	577.441	0	0	0	288.099
primary_lancetfish	577.441	0	1	0	657.711
primary_lancetfish	577.441	0	0	0	1500
primary_lancetfish	577.441	0	0	0	NA
primary_lancetfish	577.441	0	0	0	108.916
primary_lancetfish	577.441	0	1	0	571.25
primary_lancetfish	577.441	0	0	0	185.38
primary_lancetfish	577.441	0	0	0	150.919
primary_lancetfish	595.031	1	0	0	360.043
primary_lancetfish	602.673	0	0	0	499
primary_lancetfish	602.673	0	1	0	406.092
primary_lancetfish	602.673	0	1	0	454.323
primary_lancetfish	602.673	0	1	0	571.25
primary_lancetfish	602.673	0	0	0	615.862
primary_lancetfish	602.673	0	0	0	194.506
primary_lancetfish	602.673	0	0	0	468.603
primary_lancetfish	602.673	0	0	0	635.176
primary_lancetfish	628.597	0	0	0	294.259
primary_lancetfish	628.597	0	0	0	NA
primary_lancetfish	628.597	0	0	0	233.322
primary_lancetfish	628.597	0	1	0	632.993
primary_lancetfish	628.597	0	0	0	156.102
primary_lancetfish	628.597	0	0	0	NA
primary_lancetfish	628.597	1	0	0	265.84
primary_lancetfish	628.597	0	0	0	101.494
primary_lancetfish	628.597	0	0	0	185.081
primary_lancetfish	628.597	0	0	0	NA
primary_lancetfish	628.597	1	0	0	357.773
primary_lancetfish	628.597	0	0	0	185.38
primary_lancetfish	628.597	0	0	0	248.9
primary_lancetfish	628.597	0	1	0	132.735
primary_lancetfish	655.221	0	1	0	571.25
primary_lancetfish	655.221	0	1	0	465.597
primary_lancetfish	655.221	0	0	0	280.515
primary_lancetfish	655.221	0	0	0	185.38
primary_lancetfish	655.221	1	0	0	406.683
primary_lancetfish	655.221	0	0	0	209.217
primary_lancetfish	655.221	0	0	0	856.103
primary_lancetfish	674.278	0	0	0	NA
primary_lancetfish	682.553	0	0	0	254.42
primary_lancetfish	682.553	0	0	0	185
primary_lancetfish	682.553	0	0	0	310.536
primary_lancetfish	682.553	0	1	0	315.714
primary_lancetfish	682.553	1	0	0	371.107
primary_lancetfish	710.6	0	1	0	440.555
primary_lancetfish	710.6	0	0	0	662.702
primary_lancetfish	710.6	0	0	0	235.896
primary_lancetfish	710.6	0	0	0	237.855
primary_lancetfish	710.6	0	1	1	446.897
primary_lancetfish	710.6	0	0	0	559.011
primary_lancetfish	710.6	0	0	0	179.213
primary_lancetfish	710.6	0	0	0	525.369
primary_lancetfish	710.6	0	1	0	559.445
primary_lancetfish	710.6	0	0	0	364.104
primary_lancetfish	710.6	0	1	0	531.691
primary_lancetfish	716.297	0	0	0	769.048
primary_lancetfish	739.372	0	1	0	616.02
primary_lancetfish	739.372	0	0	0	109.637
primary_lancetfish	739.372	0	0	0	183.163
primary_lancetfish	739.372	1	1	0	327.601
primary_lancetfish	739.372	1	0	0	513.889
primary_lancetfish	739.372	0	0	0	185.38
primary_lancetfish	739.372	1	1	0	606.001
primary_lancetfish	739.372	0	0	0	185.38
primary_lancetfish	739.372	0	0	0	948.342
primary_lancetfish	739.372	0	0	0	462.47
primary_lancetfish	739.372	0	0	0	511.426
primary_lancetfish	739.372	0	0	0	172.004
primary_lancetfish	739.372	0	0	0	675
primary_lancetfish	765.892	0	0	1	499.192
primary_lancetfish	768.876	1	0	0	207.655
primary_lancetfish	768.876	0	0	1	593.833
primary_lancetfish	768.876	0	1	0	497.115
primary_lancetfish	768.876	0	0	0	446.632
primary_lancetfish	768.876	0	0	0	485.817
primary_lancetfish	768.876	0	0	0	247.035
primary_lancetfish	783.905	0	0	0	157.207
primary_lancetfish	799.119	0	0	0	116.69
primary_lancetfish	799.119	0	0	0	183.472
primary_lancetfish	799.119	0	0	0	183.456
primary_lancetfish	799.119	0	0	1	281.069
primary_lancetfish	799.119	0	0	0	365.469
primary_lancetfish	799.119	0	0	0	185.38
primary_lancetfish	799.119	0	1	0	268.277
primary_lancetfish	799.119	0	0	0	444.492
primary_lancetfish	799.119	0	1	0	559.095
primary_lancetfish	830.111	0	0	0	NA
primary_lancetfish	830.111	0	0	0	240.221
primary_lancetfish	830.111	0	0	0	NA
primary_lancetfish	830.111	0	0	0	74.2541
primary_lancetfish	830.111	0	0	0	344.212
primary_lancetfish	830.111	0	0	0	575.643
primary_lancetfish	830.111	0	0	0	124.563
primary_lancetfish	830.111	0	0	0	219.103
primary_lancetfish	830.111	0	1	1	301.433
primary_lancetfish	830.111	0	0	1	666.839
primary_lancetfish	830.111	0	0	0	187.5
primary_lancetfish	830.111	0	0	0	696.369
primary_lancetfish	861.858	0	0	0	629.556
primary_lancetfish	861.858	1	0	0	489.779
primary_lancetfish	861.858	0	0	0	427.836
primary_lancetfish	861.858	0	1	0	529.488
primary_lancetfish	861.858	0	1	1	479.059
primary_lancetfish	861.858	0	0	0	298.874
primary_lancetfish	861.858	0	0	0	480.659
primary_lancetfish	861.858	0	0	0	185.38
primary_lancetfish	861.858	0	0	0	175.116
primary_lancetfish	861.858	0	0	0	290.704
primary_lancetfish	861.858	0	0	0	675
primary_lancetfish	861.858	0	0	0	668.389
primary_lancetfish	861.858	0	0	0	348.971
primary_lancetfish	861.858	0	0	0	539.273
primary_lancetfish	861.858	1	0	0	364.962
primary_lancetfish	861.858	0	0	0	592.695
primary_lancetfish	861.858	0	0	0	NA
primary_lancetfish	861.858	0	0	0	150
primary_lancetfish	891.083	0	0	0	683.471
primary_lancetfish	894.368	0	0	0	540.22
primary_lancetfish	894.368	0	0	0	594.389
primary_lancetfish	894.368	0	0	0	116.521
primary_lancetfish	894.368	1	1	0	416.165
primary_lancetfish	894.368	0	0	0	164.273
primary_lancetfish	894.368	0	0	0	265.682
primary_lancetfish	894.368	1	0	0	197.839
primary_lancetfish	894.368	0	0	0	612.017
primary_lancetfish	894.368	0	1	0	330.77
primary_lancetfish	927.65	0	0	0	176.25
primary_lancetfish	927.65	0	0	0	613.587
primary_lancetfish	927.65	0	0	0	NA
primary_lancetfish	927.65	0	0	0	596.5
primary_lancetfish	927.65	0	0	0	185.35
primary_lancetfish	927.65	0	0	0	55.2778
primary_lancetfish	927.65	0	1	0	558.637
primary_lancetfish	927.65	0	0	0	195.531
primary_lancetfish	961.711	0	0	0	271.118
primary_lancetfish	961.711	0	0	0	185.38
primary_lancetfish	961.711	0	0	0	209.937
primary_lancetfish	961.711	0	1	0	619.51
primary_lancetfish	961.711	0	0	0	159.247
primary_lancetfish	961.711	1	0	0	208.805
primary_lancetfish	961.711	0	0	0	1500
primary_lancetfish	961.711	0	0	1	728.676
primary_lancetfish	961.711	0	0	0	664.666
primary_lancetfish	961.711	1	0	1	308.549
primary_lancetfish	961.711	0	0	0	374.642
primary_lancetfish	961.711	0	0	0	150
primary_lancetfish	961.711	0	0	0	155.496
primary_lancetfish	961.711	0	0	0	158.903
primary_lancetfish	965.16	0	0	0	101.791
primary_lancetfish	996.558	1	0	0	704.731
primary_lancetfish	996.558	0	0	0	NA
primary_lancetfish	996.558	0	0	0	150
primary_lancetfish	996.558	0	1	0	479.977
primary_lancetfish	996.558	0	0	0	675
primary_lancetfish	996.558	0	0	0	185.38
primary_lancetfish	996.558	0	0	1	350.39
primary_lancetfish	1032.2	0	0	0	126.75
primary_lancetfish	1032.2	0	0	0	303.111
primary_lancetfish	1032.2	0	0	0	249.409
primary_lancetfish	1032.2	0	0	0	150
primary_lancetfish	1032.2	0	0	0	150
primary_lancetfish	1032.2	0	0	0	137.5
primary_lancetfish	1068.64	0	0	0	185.38
primary_lancetfish	1068.64	0	0	1	536.712
primary_lancetfish	1068.64	0	0	0	266.243
primary_lancetfish	1068.64	0	0	1	758.151
primary_lancetfish	1068.64	0	1	0	344.362
primary_lancetfish	1068.64	0	0	0	243
primary_lancetfish	1105.9	0	0	0	447.633
primary_lancetfish	1105.9	0	0	0	355.794
primary_lancetfish	1105.9	0	0	0	154.783
primary_lancetfish	1105.9	0	0	0	357.348
primary_lancetfish	1143.97	0	1	0	504.383
primary_lancetfish	1143.97	0	0	0	675
primary_lancetfish	1143.97	0	0	0	185.36
primary_lancetfish	1143.97	0	0	0	283.577
primary_lancetfish	1143.97	0	0	0	NA
primary_lancetfish	1143.97	0	1	0	473.822
primary_lancetfish	1182.87	1	1	0	635.039
primary_lancetfish	1182.87	0	0	0	454.61
primary_lancetfish	1182.87	0	0	0	345.995
primary_lancetfish	1182.87	0	0	0	404.098
primary_lancetfish	1182.87	0	1	0	571.25
primary_lancetfish	1222.6	0	0	0	298.864
primary_lancetfish	1222.6	0	0	0	308.192
primary_lancetfish	1222.6	0	0	0	150
primary_lancetfish	1222.6	0	0	0	NA
primary_lancetfish	1222.6	0	0	0	675
primary_lancetfish	1263.17	0	0	0	537.2
primary_lancetfish	1263.17	0	0	0	206.35
primary_lancetfish	1263.17	0	0	0	211.389
primary_lancetfish	1304.59	0	0	0	150.889
primary_lancetfish	1304.59	0	0	0	NA
primary_lancetfish	1304.59	0	0	0	82.031
primary_lancetfish	1304.59	0	0	1	769.889
primary_lancetfish	1304.59	0	0	0	NA
primary_lancetfish	1304.59	0	0	0	150
primary_lancetfish	1304.59	0	0	0	NA
primary_lancetfish	1346.86	0	0	0	537.784
primary_lancetfish	1346.86	0	1	0	567.378
primary_lancetfish	1390	1	0	0	655.596
primary_lancetfish	1390	0	0	0	675
primary_lancetfish	1390	0	0	0	394.105
primary_lancetfish	1411.89	0	0	0	866.67
primary_lancetfish	1434.01	0	0	1	880.022
primary_lancetfish	1434.01	0	0	0	284.696
primary_lancetfish	1434.01	0	0	0	164.314
primary_lancetfish	1434.01	0	0	0	NA
primary_lancetfish	1434.01	0	0	0	180.813
primary_lancetfish	1478.89	0	0	0	NA
primary_lancetfish	1478.89	0	0	0	191.885
primary_lancetfish	1478.89	0	0	0	248.9
primary_lancetfish	1524.67	0	0	0	227.313
primary_lancetfish	1571.33	0	0	0	151.301
primary_lancetfish	1571.33	0	0	0	190.657
primary_lancetfish	1571.33	0	0	0	471.628
primary_lancetfish	1571.33	0	0	0	514.617
primary_lancetfish	1571.33	0	0	0	248.9
primary_lancetfish	1618.9	0	0	0	400.806
primary_lancetfish	1618.9	0	0	0	675
primary_lancetfish	1618.9	0	0	0	NA
primary_lancetfish	1618.9	0	0	0	150
primary_lancetfish	1652.73	0	0	0	206.553
primary_lancetfish	1667.37	0	0	0	443.75
primary_lancetfish	1667.37	0	0	0	647.88
primary_lancetfish	1667.37	0	0	0	281.116
primary_lancetfish	1667.37	0	0	0	185
primary_lancetfish	1716.76	0	0	0	190.813
primary_lancetfish	1716.76	0	0	0	177.626
primary_lancetfish	1716.76	0	0	0	866.67
primary_lancetfish	1716.76	0	0	0	55.4738
primary_lancetfish	1716.76	1	0	0	502.669
primary_lancetfish	1767.07	0	0	0	171.621
primary_lancetfish	1767.07	0	1	0	430.991
primary_lancetfish	1767.07	0	0	0	1500
primary_lancetfish	1777.24	0	0	0	339.335
primary_lancetfish	1818.31	0	0	0	866.67
primary_lancetfish	1818.31	0	0	0	211.577
primary_lancetfish	1818.31	0	0	0	408.006
primary_lancetfish	1870.49	0	0	0	827.594
primary_lancetfish	1870.49	0	0	0	512.588
primary_lancetfish	1870.49	0	0	0	219.728
primary_lancetfish	1923.62	0	0	0	657.992
primary_lancetfish	1923.62	1	0	0	450.131
primary_lancetfish	1923.62	1	0	0	328.446
primary_lancetfish	1977.69	0	0	0	866.67
primary_lancetfish	1977.69	0	0	0	588.082
primary_lancetfish	1977.69	0	0	0	NA
primary_lancetfish	2032.73	0	0	0	NA
primary_lancetfish	2088.73	1	0	0	420.911
primary_lancetfish	2088.73	0	0	1	788.759
primary_lancetfish	2203.66	0	0	0	842.401
primary_lancetfish	2262.61	0	0	0	948.334
primary_lancetfish	2322.55	1	0	0	368.039
primary_lancetfish	2322.55	1	0	0	195.703
primary_lancetfish	2322.55	0	1	0	550.553
primary_lancetfish	2383.49	0	0	1	749.292
primary_lancetfish	2445.44	0	0	0	883.166
primary_lancetfish	2445.44	0	0	0	675
primary_lancetfish	2445.44	0	0	0	659.644
primary_lancetfish	2508.41	0	0	0	NA
primary_lancetfish	2508.41	0	0	0	801.179
primary_lancetfish	2572.41	0	1	0	134.677
primary_lancetfish	2572.41	0	0	0	665.626
primary_lancetfish	2572.41	0	0	1	394.512
primary_lancetfish	2572.41	0	0	0	675
primary_lancetfish	2572.41	0	0	0	590.037
primary_lancetfish	2572.41	0	0	0	150
primary_lancetfish	2637.43	1	0	0	301.34
primary_lancetfish	2637.43	0	1	1	449.964
primary_lancetfish	2637.43	0	0	0	690.505
primary_lancetfish	2703.5	0	0	0	67.5
primary_lancetfish	2703.5	0	0	0	398.613
primary_lancetfish	2770.61	1	0	0	368.221
primary_lancetfish	2770.61	0	1	0	731.411
primary_lancetfish	2838.77	1	0	0	371.922
primary_lancetfish	2838.77	1	1	1	530.261
primary_lancetfish	2838.77	1	0	0	381.207
primary_lancetfish	2838.77	1	0	0	458.035
primary_lancetfish	2838.77	0	0	1	800
primary_lancetfish	2873.25	1	0	0	416.872
primary_lancetfish	2907.99	0	0	0	1345.95
primary_lancetfish	2907.99	0	0	0	NA
primary_lancetfish	2907.99	0	0	0	626.53
primary_lancetfish	2907.99	0	0	0	800
primary_lancetfish	2907.99	0	0	0	447.267
primary_lancetfish	2907.99	0	0	0	862.774
primary_lancetfish	2907.99	0	1	0	382.884
primary_lancetfish	2935.98	1	0	0	613.974
primary_lancetfish	2943	0	0	0	829.634
primary_lancetfish	2978.28	0	0	0	751.504
primary_lancetfish	3049.64	0	1	0	571.25
primary_lancetfish	3049.64	0	0	1	837.87
primary_lancetfish	3049.64	0	0	0	853.604
primary_lancetfish	3049.64	0	0	0	350.761
primary_lancetfish	3049.64	1	1	0	483.79
primary_lancetfish	3049.64	1	0	0	364.416
primary_lancetfish	3049.64	1	0	0	445.342
primary_lancetfish	3049.64	1	1	0	524.531
primary_lancetfish	3049.64	0	0	0	NA
primary_lancetfish	3122.08	0	0	0	207.048
primary_lancetfish	3122.08	1	1	0	538.731
primary_lancetfish	3122.08	0	0	0	950
primary_lancetfish	3122.08	0	0	0	NA
primary_lancetfish	3122.08	1	0	0	278.202
primary_lancetfish	3122.08	0	0	0	NA
primary_lancetfish	3122.08	0	0	1	556.911
primary_lancetfish	3195.61	0	0	1	562.544
primary_lancetfish	3195.61	0	0	0	462.5
primary_lancetfish	3195.61	0	0	0	734.105
primary_lancetfish	3195.61	1	0	0	1219.7
primary_lancetfish	3195.61	0	0	0	445.921
primary_lancetfish	3195.61	0	1	0	535.676
primary_lancetfish	3195.61	1	0	0	233.64
primary_lancetfish	3195.61	1	0	0	608.509
primary_lancetfish	3195.61	0	0	0	227.292
primary_lancetfish	3232.79	0	0	1	806.016
primary_lancetfish	3232.79	0	0	0	185
primary_lancetfish	3270.24	1	0	0	596.121
primary_lancetfish	3270.24	0	0	0	654.494
primary_lancetfish	3270.24	0	0	0	150
primary_lancetfish	3270.24	0	0	0	875
primary_lancetfish	3270.24	0	0	0	361.789
primary_lancetfish	3270.24	0	0	0	272.899
primary_lancetfish	3270.24	0	0	1	572.592
primary_lancetfish	3270.24	0	0	0	267.94
primary_lancetfish	3270.24	0	0	0	170.034
primary_lancetfish	3270.24	0	0	0	150
primary_lancetfish	3270.24	1	0	0	1309.65
primary_lancetfish	3270.24	0	0	1	843.908
primary_lancetfish	3270.24	0	0	0	977.861
primary_lancetfish	3270.24	1	0	0	373.769
primary_lancetfish	3270.24	0	1	0	335.067
primary_lancetfish	3270.24	1	0	0	389.86
primary_lancetfish	3270.24	0	1	0	431.822
primary_lancetfish	3270.24	0	0	0	107.37
primary_lancetfish	3307.96	0	0	0	77.4039
primary_lancetfish	3345.96	0	1	0	642.641
primary_lancetfish	3345.96	0	0	0	866.67
primary_lancetfish	3345.96	0	0	1	915.148
primary_lancetfish	3345.96	0	0	0	1357.15
primary_lancetfish	3345.96	0	0	0	875
primary_lancetfish	3345.96	0	0	0	1375
primary_lancetfish	3345.96	0	0	0	1245.21
primary_lancetfish	3345.96	1	0	0	367.5
primary_lancetfish	3345.96	1	0	0	596.994
primary_lancetfish	3345.96	0	0	0	185
primary_lancetfish	3345.96	0	0	1	675.396
primary_lancetfish	3345.96	0	0	0	150
primary_lancetfish	3345.96	0	0	0	531.41
primary_lancetfish	3345.96	0	0	0	1372.69
primary_lancetfish	3345.96	0	0	0	1342.22
primary_lancetfish	3345.96	1	0	0	378.228
primary_lancetfish	3345.96	1	0	0	624.63
primary_lancetfish	3345.96	0	0	0	212.975
primary_lancetfish	3345.96	0	0	0	541.532
primary_lancetfish	3345.96	0	0	0	675
primary_lancetfish	3345.96	0	0	0	147.529
primary_lancetfish	3345.96	0	0	0	441.472
primary_lancetfish	3384.24	0	0	0	NA
primary_lancetfish	3422.8	1	0	1	402.12
primary_lancetfish	3422.8	0	0	0	564.017
primary_lancetfish	3422.8	1	0	0	288.526
primary_lancetfish	3422.8	0	0	0	275
primary_lancetfish	3422.8	0	1	0	504.116
primary_lancetfish	3422.8	1	1	0	438.98
primary_lancetfish	3422.8	0	0	0	NA
primary_lancetfish	3422.8	0	1	0	534.501
primary_lancetfish	3422.8	1	0	0	362.501
primary_lancetfish	3422.8	0	0	0	239.343
primary_lancetfish	3422.8	1	0	0	1009.12
primary_lancetfish	3422.8	0	0	0	452.103
primary_lancetfish	3422.8	0	0	0	1375
primary_lancetfish	3422.8	0	0	0	NA
primary_lancetfish	3422.8	0	0	0	992.581
primary_lancetfish	3422.8	0	0	0	150
primary_lancetfish	3422.8	1	0	0	367.5
primary_lancetfish	3422.8	0	0	0	NA
primary_lancetfish	3422.8	0	0	0	585.417
primary_lancetfish	3422.8	1	0	0	401.43
primary_lancetfish	3422.8	0	0	0	373.65
primary_lancetfish	3422.8	0	0	0	461.825
primary_lancetfish	3422.8	1	0	0	1210.58
primary_lancetfish	3422.8	1	0	1	378.627
primary_lancetfish	3422.8	0	0	0	704.959
primary_lancetfish	3422.8	0	0	0	505.991
primary_lancetfish	3422.8	1	0	0	725.481
primary_lancetfish	3422.8	0	0	0	168.621
primary_lancetfish	3461.63	0	0	0	248.9
primary_lancetfish	3500.75	0	0	0	413.197
primary_lancetfish	3500.75	1	1	0	243.532
primary_lancetfish	3500.75	1	1	0	345.554
primary_lancetfish	3500.75	0	0	0	NA
primary_lancetfish	3500.75	1	1	1	270.508
primary_lancetfish	3500.75	1	0	0	378.99
primary_lancetfish	3500.75	1	0	0	541.809
primary_lancetfish	3500.75	1	0	0	501.923
primary_lancetfish	3500.75	1	1	0	570.385
primary_lancetfish	3500.75	0	0	0	150
primary_lancetfish	3500.75	1	0	0	389.625
primary_lancetfish	3500.75	0	0	0	216.421
primary_lancetfish	3500.75	1	0	0	1245.59
primary_lancetfish	3500.75	0	0	0	675
primary_lancetfish	3500.75	0	0	0	553.315
primary_lancetfish	3500.75	0	0	0	227.496
primary_lancetfish	3500.75	0	0	0	150.71
primary_lancetfish	3500.75	0	0	0	324.263
primary_lancetfish	3500.75	0	0	0	327.5
primary_lancetfish	3555.98	1	0	1	753.33
primary_lancetfish	3579.82	0	0	0	185.38
primary_lancetfish	3579.82	1	0	0	380.54
primary_lancetfish	3579.82	0	0	0	530.765
primary_lancetfish	3579.82	0	0	0	1354.49
primary_lancetfish	3579.82	1	1	0	427.966
primary_lancetfish	3579.82	0	0	0	253.964
primary_lancetfish	3579.82	0	0	0	NA
primary_lancetfish	3579.82	0	0	0	160.152
primary_lancetfish	3579.82	1	0	0	654.475
primary_lancetfish	3579.82	1	0	0	428.68
primary_lancetfish	3579.82	0	0	0	1060.07
primary_lancetfish	3579.82	0	0	0	NA
primary_lancetfish	3579.82	0	0	0	1375
primary_lancetfish	3579.82	1	0	0	362.403
primary_lancetfish	3579.82	0	0	0	186.33
primary_lancetfish	3579.82	0	0	0	634.987
primary_lancetfish	3579.82	0	0	0	150
primary_lancetfish	3579.82	0	0	0	674.92
primary_lancetfish	3579.82	1	0	1	430.853
primary_lancetfish	3579.82	0	0	0	1181.38
primary_lancetfish	3579.82	0	0	0	1500
primary_lancetfish	3579.82	0	0	1	506.526
primary_lancetfish	3579.82	1	0	0	608.031
primary_lancetfish	3579.82	0	0	0	496.589
primary_lancetfish	3579.82	0	0	0	1063.51
primary_lancetfish	3579.82	0	0	1	790.228
primary_lancetfish	3619.78	0	0	0	176.25
primary_lancetfish	3660.02	1	0	0	379.053
primary_lancetfish	3660.02	0	0	1	800
primary_lancetfish	3660.02	0	0	1	357.345
primary_lancetfish	3660.02	0	1	0	491.729
primary_lancetfish	3660.02	0	1	0	567.857
primary_lancetfish	3660.02	0	0	0	150
primary_lancetfish	3660.02	0	0	0	356.196
primary_lancetfish	3660.02	1	0	0	275.3
primary_lancetfish	3660.02	1	0	0	320.945
primary_lancetfish	3660.02	0	0	0	491.833
primary_lancetfish	3660.02	0	0	0	465.41
primary_lancetfish	3660.02	1	0	0	1033.07
primary_lancetfish	3660.02	0	0	0	482.308
primary_lancetfish	3660.02	0	0	0	185
primary_lancetfish	3660.02	0	0	0	675
primary_lancetfish	3660.02	0	0	1	771.161
primary_lancetfish	3660.02	1	0	0	539.382
primary_lancetfish	3660.02	0	0	0	51.9873
primary_lancetfish	3660.02	0	0	0	1091.6
primary_lancetfish	3660.02	1	0	0	433.171
primary_lancetfish	3660.02	1	0	0	479.881
primary_lancetfish	3660.02	1	0	0	277.495
primary_lancetfish	3660.02	0	0	0	83.8889
primary_lancetfish	3660.02	0	1	1	493.801
primary_lancetfish	3660.02	0	0	0	748.858
primary_lancetfish	3660.02	0	0	0	197.36
primary_lancetfish	3676.2	0	0	0	779.845
primary_lancetfish	3684.31	1	0	0	344.538
primary_lancetfish	3700.55	0	0	0	185.38
primary_lancetfish	3716.84	0	0	0	NA
primary_lancetfish	3741.36	0	0	0	1500
primary_lancetfish	3741.36	0	0	0	179.328
primary_lancetfish	3741.36	1	1	0	395.765
primary_lancetfish	3741.36	0	0	0	553.559
primary_lancetfish	3741.36	1	1	0	985.775
primary_lancetfish	3741.36	1	1	1	611.699
primary_lancetfish	3741.36	0	0	0	214.066
primary_lancetfish	3741.36	1	0	0	486.756
primary_lancetfish	3741.36	1	0	0	302.994
primary_lancetfish	3741.36	0	0	1	800
primary_lancetfish	3741.36	1	1	0	577.641
primary_lancetfish	3741.36	0	0	0	150
primary_lancetfish	3741.36	0	0	0	483.33
primary_lancetfish	3741.36	1	0	0	283.604
primary_lancetfish	3741.36	1	0	0	343.953
primary_lancetfish	3741.36	1	0	0	1248.13
primary_lancetfish	3741.36	0	0	0	377.948
primary_lancetfish	3741.36	0	0	0	150
primary_lancetfish	3741.36	1	0	0	299.017
primary_lancetfish	3741.36	1	1	0	432.069
primary_lancetfish	3741.36	1	1	0	536.263
primary_lancetfish	3741.36	1	0	0	873.851
primary_lancetfish	3741.36	0	0	1	668.557
primary_lancetfish	3741.36	0	0	0	1231.37
primary_lancetfish	3741.36	1	0	0	502.686
primary_lancetfish	3741.36	0	0	0	150
primary_lancetfish	3741.36	0	1	0	411.83
primary_lancetfish	3741.36	0	1	1	599.654
primary_lancetfish	3741.36	0	0	1	643.562
primary_lancetfish	3782.46	0	0	0	NA
primary_lancetfish	3823.84	0	0	0	150
primary_lancetfish	3823.84	1	0	0	367.5
primary_lancetfish	3823.84	1	1	0	435.033
primary_lancetfish	3823.84	1	0	0	358.06
primary_lancetfish	3823.84	1	1	0	473.571
primary_lancetfish	3823.84	0	0	0	176.25
primary_lancetfish	3823.84	0	1	0	553.378
primary_lancetfish	3823.84	0	0	0	176.25
primary_lancetfish	3823.84	1	1	0	360.941
primary_lancetfish	3823.84	0	1	0	214.979
primary_lancetfish	3823.84	1	0	0	369.85
primary_lancetfish	3823.84	1	1	0	488.643
primary_lancetfish	3823.84	0	0	0	202.788
primary_lancetfish	3823.84	0	0	0	215.375
primary_lancetfish	3823.84	1	1	0	532.1
primary_lancetfish	3823.84	0	0	0	1201.05
primary_lancetfish	3823.84	0	0	0	165.248
primary_lancetfish	3823.84	1	0	0	377.812
primary_lancetfish	3823.84	0	0	1	427.539
primary_lancetfish	3823.84	1	0	0	416.695
primary_lancetfish	3823.84	1	0	0	390.921
primary_lancetfish	3823.84	0	0	0	200.465
primary_lancetfish	3823.84	1	0	0	563.656
primary_lancetfish	3823.84	0	0	0	296.734
primary_lancetfish	3823.84	0	0	0	1359.33
primary_lancetfish	3823.84	0	0	0	638.364
primary_lancetfish	3823.84	0	0	0	504.297
primary_lancetfish	3823.84	0	0	0	481.116
primary_lancetfish	3823.84	1	1	1	696.152
primary_lancetfish	3823.84	0	1	0	628.311
primary_lancetfish	3823.84	0	0	0	833.492
primary_lancetfish	3823.84	1	0	0	367.5
primary_lancetfish	3907.48	0	0	0	637.535
primary_lancetfish	3907.48	0	0	0	248.9
primary_lancetfish	3907.48	0	0	0	617.508
primary_lancetfish	3907.48	0	0	0	5
primary_lancetfish	3907.48	1	0	0	613.302
primary_lancetfish	3907.48	0	0	1	419.428
primary_lancetfish	3907.48	0	0	0	187.5
primary_lancetfish	3907.48	0	0	1	435.38
primary_lancetfish	3907.48	0	0	0	176.25
primary_lancetfish	3907.48	1	0	0	374.516
primary_lancetfish	3907.48	0	0	0	675
primary_lancetfish	3907.48	0	0	0	234.799
primary_lancetfish	3907.48	0	0	0	362.359
primary_lancetfish	3907.48	0	0	0	47.5
primary_lancetfish	3907.48	0	0	0	1334.19
primary_lancetfish	3907.48	0	0	0	807.554
primary_lancetfish	3907.48	0	0	0	1282.38
primary_lancetfish	3907.48	0	0	0	362.5
primary_lancetfish	3907.48	1	0	0	475.123
primary_lancetfish	3907.48	1	0	0	364.134
primary_lancetfish	3907.48	0	0	0	727.149
primary_lancetfish	3907.48	1	1	1	426.129
primary_lancetfish	3907.48	1	0	0	531.272
primary_lancetfish	3907.48	0	1	0	767.31
primary_lancetfish	3907.48	0	0	0	658.969
primary_lancetfish	3907.48	0	0	0	675
primary_lancetfish	3907.48	0	1	0	423.309
primary_lancetfish	3907.48	0	0	0	267.9
primary_lancetfish	3983.73	0	0	0	176.25
primary_lancetfish	3992.26	0	1	0	467.619
primary_lancetfish	3992.26	0	0	0	673.371
primary_lancetfish	3992.26	0	0	0	NA
primary_lancetfish	3992.26	0	0	1	585.885
primary_lancetfish	3992.26	0	0	0	137.5
primary_lancetfish	3992.26	0	1	0	360.699
primary_lancetfish	3992.26	0	1	0	546.486
primary_lancetfish	3992.26	0	0	0	830.848
primary_lancetfish	3992.26	0	1	1	554.59
primary_lancetfish	3992.26	1	0	0	695.355
primary_lancetfish	3992.26	0	0	1	800
primary_lancetfish	3992.26	1	0	0	550.173
primary_lancetfish	3992.26	0	0	0	1350.84
primary_lancetfish	3992.26	0	0	0	714.292
primary_lancetfish	3992.26	0	0	0	382.747
primary_lancetfish	3992.26	0	0	0	563.128
primary_lancetfish	3992.26	0	0	1	784.74
primary_lancetfish	3992.26	0	0	0	1245.49
primary_lancetfish	3992.26	0	0	0	161.865
primary_lancetfish	3992.26	0	0	0	224.409
primary_lancetfish	3992.26	0	0	0	163.863
primary_lancetfish	3992.26	0	0	0	1373.7
primary_lancetfish	3992.26	0	0	0	1375
primary_lancetfish	3992.26	0	0	0	277.691
primary_lancetfish	3992.26	0	0	0	616.011
primary_lancetfish	3992.26	0	0	0	713.85
primary_lancetfish	3992.26	1	0	0	612.781
primary_lancetfish	3992.26	1	0	0	354.207
primary_lancetfish	3992.26	1	0	0	568.416
primary_lancetfish	3992.26	0	0	0	178.304
primary_lancetfish	3992.26	0	0	0	185.38
primary_lancetfish	3992.26	0	0	1	783.54
primary_lancetfish	3992.26	0	0	0	723.679
primary_lancetfish	3992.26	0	0	0	150
primary_lancetfish	3992.26	0	0	0	591.065
primary_lancetfish	3992.26	0	0	0	340.228
primary_lancetfish	3992.26	0	0	0	248.9
primary_lancetfish	3992.26	0	0	0	1285.48
primary_lancetfish	3992.26	0	0	1	795.026
primary_lancetfish	3992.26	0	1	0	102.135
primary_lancetfish	3992.26	1	0	0	401.971
primary_lancetfish	3992.26	0	1	0	992.79
primary_lancetfish	4078.22	1	0	0	367.43
primary_lancetfish	4078.22	0	0	0	150
primary_lancetfish	4078.22	0	1	0	128.152
primary_lancetfish	4078.22	1	0	0	1074.34
primary_lancetfish	4078.22	1	0	0	591.948
primary_lancetfish	4078.22	1	0	0	422.428
primary_lancetfish	4078.22	1	0	0	380.892
primary_lancetfish	4078.22	0	1	0	427.223
primary_lancetfish	4078.22	1	0	0	543.222
primary_lancetfish	4078.22	0	0	0	864.676
primary_lancetfish	4078.22	0	0	1	1225.17
primary_lancetfish	4078.22	0	0	0	1375
primary_lancetfish	4078.22	0	1	0	560.97
primary_lancetfish	4078.22	1	0	0	429.015
primary_lancetfish	4078.22	1	0	0	397.727
primary_lancetfish	4078.22	1	0	0	461.647
primary_lancetfish	4078.22	1	0	0	737.466
primary_lancetfish	4078.22	1	0	0	313.252
primary_lancetfish	4078.22	1	0	0	721.017
primary_lancetfish	4078.22	1	0	0	369.875
primary_lancetfish	4078.22	0	0	1	790.794
primary_lancetfish	4078.22	0	0	0	729.034
primary_lancetfish	4078.22	0	0	0	202.02
primary_lancetfish	4078.22	0	0	0	237.871
primary_lancetfish	4078.22	0	1	0	751.631
primary_lancetfish	4078.22	1	0	0	385.082
primary_lancetfish	4078.22	0	0	0	675
primary_lancetfish	4078.22	0	0	0	365.898
primary_lancetfish	4078.22	0	0	0	1242.28
primary_lancetfish	4078.22	1	0	0	128.963
primary_lancetfish	4078.22	0	0	1	703.71
primary_lancetfish	4078.22	0	0	0	235.066
primary_lancetfish	4078.22	0	0	0	225.123
primary_lancetfish	4121.63	0	0	0	1233.33
primary_lancetfish	4165.34	1	1	0	677.718
primary_lancetfish	4165.34	1	1	0	430.629
primary_lancetfish	4165.34	0	0	1	762.77
primary_lancetfish	4165.34	0	0	0	1375
primary_lancetfish	4165.34	0	0	0	834.357
primary_lancetfish	4165.34	0	0	0	635.006
primary_lancetfish	4165.34	0	1	1	481.962
primary_lancetfish	4165.34	0	0	0	247.664
primary_lancetfish	4165.34	1	0	0	346.945
primary_lancetfish	4165.34	1	0	0	556.153
primary_lancetfish	4165.34	1	0	0	454.243
primary_lancetfish	4165.34	0	0	1	605.077
primary_lancetfish	4165.34	0	0	1	1235.18
primary_lancetfish	4165.34	1	0	0	1332.36
primary_lancetfish	4165.34	1	0	0	313.28
primary_lancetfish	4165.34	0	0	0	153.785
primary_lancetfish	4165.34	1	0	0	329.155
primary_lancetfish	4165.34	0	0	0	187.677
primary_lancetfish	4165.34	0	0	0	362.5
primary_lancetfish	4165.34	1	0	1	431.055
primary_lancetfish	4165.34	0	0	0	585.894
primary_lancetfish	4165.34	0	0	0	1375
primary_lancetfish	4165.34	0	0	0	366.406
primary_lancetfish	4165.34	0	0	0	233.169
primary_lancetfish	4165.34	1	0	0	380.392
primary_lancetfish	4165.34	0	0	0	1326.25
primary_lancetfish	4165.34	1	0	0	1165.94
primary_lancetfish	4165.34	0	0	1	433.848
primary_lancetfish	4165.34	1	0	0	539.184
primary_lancetfish	4165.34	1	0	0	443.899
primary_lancetfish	4165.34	0	0	0	702.049
primary_lancetfish	4165.34	0	0	0	171.507
primary_lancetfish	4165.34	0	0	0	187.5
primary_lancetfish	4165.34	0	1	0	563.186
primary_lancetfish	4165.34	0	0	0	190.347
primary_lancetfish	4165.34	1	1	0	533.776
primary_lancetfish	4165.34	0	0	0	860.865
primary_lancetfish	4165.34	0	0	0	673.765
primary_lancetfish	4165.34	0	0	0	817.84
primary_lancetfish	4165.34	0	1	0	1366.31
primary_lancetfish	4165.34	0	0	0	808.537
primary_lancetfish	4165.34	0	0	1	721.851
primary_lancetfish	4253.64	0	0	0	179.751
primary_lancetfish	4253.64	0	0	0	NA
primary_lancetfish	4253.64	0	0	0	NA
primary_lancetfish	4253.64	0	0	0	185.38
primary_lancetfish	4253.64	1	1	1	520.422
primary_lancetfish	4253.64	1	0	0	372.817
primary_lancetfish	4253.64	0	0	0	271.34
primary_lancetfish	4253.64	1	0	0	333.755
primary_lancetfish	4253.64	1	0	0	1373.12
primary_lancetfish	4253.64	0	1	0	1334.37
primary_lancetfish	4253.64	1	0	0	522.284
primary_lancetfish	4253.64	1	0	0	591.412
primary_lancetfish	4253.64	1	0	0	470.19
primary_lancetfish	4253.64	0	0	0	950
primary_lancetfish	4253.64	0	0	0	153.134
primary_lancetfish	4253.64	0	0	0	841.913
primary_lancetfish	4253.64	0	0	0	274.832
primary_lancetfish	4253.64	1	1	0	1266.09
primary_lancetfish	4253.64	1	1	0	374.411
primary_lancetfish	4253.64	0	1	0	425.097
primary_lancetfish	4343.12	0	0	1	531.699
primary_lancetfish	4343.12	0	0	0	842.023
primary_lancetfish	4343.12	1	1	0	531.139
primary_lancetfish	4343.12	0	0	0	150
primary_lancetfish	4343.12	1	1	0	1139.32
primary_lancetfish	4343.12	1	1	0	503.889
primary_lancetfish	4343.12	1	0	1	372.558
primary_lancetfish	4343.12	0	0	0	1164.68
primary_lancetfish	4343.12	0	0	0	430.224
primary_lancetfish	4343.12	1	0	0	370.918
primary_lancetfish	4343.12	1	0	0	424.548
primary_lancetfish	4343.12	0	1	0	429.709
primary_lancetfish	4343.12	1	0	0	377.87
primary_lancetfish	4343.12	1	1	0	365.058
primary_lancetfish	4343.12	0	0	0	474.502
primary_lancetfish	4343.12	0	0	0	164.489
primary_lancetfish	4343.12	0	0	0	185.38
primary_lancetfish	4343.12	1	0	0	442.486
primary_lancetfish	4343.12	1	0	0	956.561
primary_lancetfish	4343.12	1	0	0	987.458
primary_lancetfish	4343.12	0	0	0	362.287
primary_lancetfish	4343.12	1	0	0	439.936
primary_lancetfish	4343.12	0	0	1	797.78
primary_lancetfish	4343.12	0	1	0	571.25
primary_lancetfish	4343.12	0	0	0	487.025
primary_lancetfish	4343.12	0	0	0	641.561
primary_lancetfish	4343.12	1	0	1	661.412
primary_lancetfish	4343.12	0	0	0	138.308
primary_lancetfish	4343.12	0	0	0	362.558
primary_lancetfish	4343.12	0	0	0	875
primary_lancetfish	4343.12	0	1	0	717.39
primary_lancetfish	4433.8	0	0	0	492.857
primary_lancetfish	4433.8	0	1	0	549.206
primary_lancetfish	4433.8	1	1	0	457.794
primary_lancetfish	4433.8	1	1	0	524.926
primary_lancetfish	4433.8	1	1	0	436.223
primary_lancetfish	4433.8	1	0	0	360.439
primary_lancetfish	4433.8	0	0	1	325.288
primary_lancetfish	4433.8	0	0	0	167.69
primary_lancetfish	4433.8	1	0	0	1267.29
primary_lancetfish	4433.8	0	0	0	624.611
primary_lancetfish	4433.8	1	0	0	255.58
primary_lancetfish	4433.8	0	0	0	185.38
primary_lancetfish	4433.8	0	0	1	227.871
primary_lancetfish	4433.8	0	0	1	859.622
primary_lancetfish	4433.8	0	0	0	304.282
primary_lancetfish	4433.8	0	0	1	829.456
primary_lancetfish	4433.8	0	0	0	659.457
primary_lancetfish	4433.8	0	0	0	736.391
primary_lancetfish	4433.8	0	0	0	248.9
primary_lancetfish	4433.8	0	1	0	1222.57
primary_lancetfish	4433.8	1	0	0	451.578
primary_lancetfish	4433.8	1	1	0	383.742
primary_lancetfish	4433.8	1	0	0	367.5
primary_lancetfish	4433.8	0	0	1	800
primary_lancetfish	4433.8	0	1	0	382.025
primary_lancetfish	4433.8	0	0	0	NA
primary_lancetfish	4433.8	0	0	0	NA
primary_lancetfish	4433.8	0	0	0	150
primary_lancetfish	4479.58	0	0	0	549.783
primary_lancetfish	4479.58	1	0	0	363.953
primary_lancetfish	4525.67	1	1	0	468.183
primary_lancetfish	4525.67	0	0	0	360.299
primary_lancetfish	4525.67	1	1	0	518.343
primary_lancetfish	4525.67	0	1	0	494.184
primary_lancetfish	4525.67	0	0	0	NA
primary_lancetfish	4525.67	0	0	0	150
primary_lancetfish	4525.67	0	0	0	203.339
primary_lancetfish	4525.67	0	1	0	501.168
primary_lancetfish	4525.67	0	0	0	765.229
primary_lancetfish	4525.67	0	0	0	870.85
primary_lancetfish	4525.67	0	0	0	875
primary_lancetfish	4525.67	0	0	0	150
primary_lancetfish	4525.67	0	0	0	1335.58
primary_lancetfish	4525.67	0	0	0	483.33
primary_lancetfish	4525.67	0	0	0	290.06
primary_lancetfish	4544.19	1	0	0	359.019
primary_lancetfish	4581.37	1	0	0	481.617
primary_lancetfish	4618.75	0	0	0	137.291
primary_lancetfish	4618.75	0	0	0	185.38
primary_lancetfish	4618.75	0	0	0	NA
primary_lancetfish	4618.75	0	0	0	1148.73
primary_lancetfish	4618.75	0	0	0	176.25
primary_lancetfish	4618.75	1	0	0	195.646
primary_lancetfish	4618.75	1	1	0	1052.81
primary_lancetfish	4618.75	0	0	0	NA
primary_lancetfish	4618.75	0	0	0	248.9
primary_lancetfish	4618.75	0	0	0	572.609
primary_lancetfish	4618.75	1	1	0	1112.01
primary_lancetfish	4618.75	0	0	0	431.842
primary_lancetfish	4618.75	1	0	0	224.335
primary_lancetfish	4618.75	0	0	0	150
primary_lancetfish	4618.75	1	0	0	367.374
primary_lancetfish	4618.75	0	0	0	185.38
primary_lancetfish	4618.75	0	0	0	483.267
primary_lancetfish	4618.75	1	0	1	252.528
primary_lancetfish	4618.75	1	0	0	658.337
primary_lancetfish	4618.75	1	0	0	111.369
primary_lancetfish	4618.75	0	0	0	182.747
primary_lancetfish	4618.75	0	0	0	494.801
primary_lancetfish	4618.75	0	0	0	1225.09
primary_lancetfish	4618.75	0	0	0	652.448
primary_lancetfish	4618.75	0	0	0	185.38
primary_lancetfish	4713.04	0	0	1	632.206
primary_lancetfish	4713.04	1	1	0	779.895
primary_lancetfish	4713.04	0	1	0	556.246
primary_lancetfish	4713.04	1	1	0	565.414
primary_lancetfish	4713.04	1	1	0	351.049
primary_lancetfish	4713.04	0	1	0	479.543
primary_lancetfish	4713.04	1	0	1	389.749
primary_lancetfish	4713.04	0	0	0	1088.11
primary_lancetfish	4713.04	1	0	0	391.172
primary_lancetfish	4713.04	1	1	0	431.455
primary_lancetfish	4713.04	0	0	0	53.33
primary_lancetfish	4713.04	0	0	0	319.709
primary_lancetfish	4713.04	0	0	0	1372.21
primary_lancetfish	4713.04	0	0	1	631.164
primary_lancetfish	4713.04	0	0	0	599.045
primary_lancetfish	4713.04	0	0	0	544.013
primary_lancetfish	4713.04	0	0	0	150
primary_lancetfish	4713.04	0	1	0	430
primary_lancetfish	4713.04	1	0	1	573.563
primary_lancetfish	4713.04	0	0	0	137.5
primary_lancetfish	4713.04	1	0	0	475.034
primary_lancetfish	4713.04	1	0	0	387.986
primary_lancetfish	4713.04	1	0	0	598.076
primary_lancetfish	4713.04	0	0	0	675
primary_lancetfish	4713.04	0	1	0	410.068
primary_lancetfish	4713.04	1	0	1	541.405
primary_lancetfish	4808.54	0	0	0	681.898
primary_lancetfish	4808.54	0	0	0	438.468
primary_lancetfish	4808.54	1	0	0	763.691
primary_lancetfish	4808.54	0	0	0	NA
primary_lancetfish	4808.54	1	1	0	466.222
primary_lancetfish	4808.54	0	0	0	281.271
primary_lancetfish	4808.54	0	0	0	959.483
primary_lancetfish	4808.54	0	0	0	574.466
primary_lancetfish	4808.54	0	0	1	859.292
primary_lancetfish	4808.54	0	0	0	675
primary_lancetfish	4808.54	1	0	0	375.283
primary_lancetfish	4905.28	0	1	0	333.142
primary_lancetfish	4905.28	0	1	0	406.237
primary_lancetfish	4905.28	0	0	1	436.497
primary_lancetfish	4905.28	0	0	0	941.782
primary_lancetfish	4905.28	1	1	0	774.904
primary_lancetfish	4905.28	1	0	0	505.044
primary_lancetfish	4905.28	0	0	0	888.5
primary_lancetfish	4905.28	1	0	0	205.561
primary_lancetfish	4905.28	0	0	0	662.46
primary_lancetfish	4905.28	1	0	0	352.06
primary_lancetfish	4905.28	0	0	1	804.302
primary_lancetfish	4905.28	0	0	1	845.632
primary_lancetfish	4905.28	1	0	0	405.776
primary_lancetfish	4905.28	0	0	0	752.272
primary_lancetfish	4905.28	0	0	0	592.407
primary_lancetfish	4905.28	0	0	1	816.875
primary_lancetfish	4905.28	0	0	0	325.285
primary_lancetfish	5003.24	0	1	0	473.582
primary_lancetfish	5003.24	1	0	1	492.633
primary_lancetfish	5003.24	1	0	0	328.425
primary_lancetfish	5003.24	0	0	1	601.545
primary_lancetfish	5003.24	0	0	0	185
primary_lancetfish	5003.24	1	0	0	671.68
primary_lancetfish	5003.24	1	0	0	237.614
primary_lancetfish	5003.24	1	0	0	335.162
primary_lancetfish	5003.24	1	0	0	480.498
primary_lancetfish	5003.24	1	0	0	251.941
primary_lancetfish	5003.24	0	1	0	187.302
primary_lancetfish	5003.24	0	0	0	973.967
primary_lancetfish	5102.44	0	1	0	548.395
primary_lancetfish	5102.44	0	0	0	158.845
primary_lancetfish	5102.44	1	1	0	528.805
primary_lancetfish	5102.44	0	0	0	344.194
primary_lancetfish	5102.44	1	0	0	874.458
primary_lancetfish	5102.44	0	0	1	800
primary_lancetfish	5102.44	0	0	0	814.514
primary_lancetfish	5102.44	0	0	0	510.04
primary_lancetfish	5102.44	0	0	0	842.37
primary_lancetfish	5102.44	1	0	0	378.669
primary_lancetfish	5102.44	0	0	1	482.215
primary_lancetfish	5102.44	1	0	0	399.522
primary_lancetfish	5102.44	0	0	0	875
primary_lancetfish	5102.44	0	0	0	675
primary_lancetfish	5202.89	0	0	0	NA
primary_lancetfish	5202.89	0	0	0	187.5
primary_lancetfish	5202.89	0	1	0	452.468
primary_lancetfish	5202.89	1	1	0	435.667
primary_lancetfish	5202.89	0	0	0	1191.61
primary_lancetfish	5202.89	0	0	0	1275.2
primary_lancetfish	5202.89	0	0	0	403.271
primary_lancetfish	5202.89	1	0	0	263.04
primary_lancetfish	5202.89	0	0	0	150
primary_lancetfish	5202.89	0	0	0	675
primary_lancetfish	5202.89	1	1	0	418.957
primary_lancetfish	5202.89	0	0	0	1309.37
primary_lancetfish	5304.59	0	0	0	1276.19
primary_lancetfish	5304.59	1	0	0	262.51
primary_lancetfish	5304.59	0	0	0	866.67
primary_lancetfish	5304.59	1	0	1	737.154
primary_lancetfish	5304.59	1	0	0	327.97
primary_lancetfish	5407.54	0	0	0	866.67
primary_lancetfish	5407.54	0	0	0	167.392
primary_lancetfish	5407.54	0	0	0	556.297
primary_lancetfish	5407.54	1	0	0	414.565
primary_lancetfish	5407.54	1	0	0	1166.2
primary_lancetfish	5511.76	0	0	0	150
primary_lancetfish	5511.76	0	0	0	866.67
primary_lancetfish	5511.76	1	0	0	357.397
primary_lancetfish	5511.76	0	0	0	720.558
primary_lancetfish	5511.76	0	0	0	941.04
primary_lancetfish	5617.26	0	0	0	763.202
primary_lancetfish	5617.26	0	0	0	187.5
primary_lancetfish	5617.26	0	0	1	245.26
primary_lancetfish	5617.26	0	0	0	NA
primary_lancetfish	5724.03	0	0	0	NA
primary_lancetfish	5724.03	0	0	0	150
primary_lancetfish	5724.03	0	0	0	235.909
primary_lancetfish	5724.03	0	1	0	269.681
primary_lancetfish	5832.08	0	0	0	NA
primary_lancetfish	5832.08	0	0	0	560.731
primary_lancetfish	5832.08	1	0	0	66.6531
primary_lancetfish	5941.43	1	0	1	630.49
primary_lancetfish	5941.43	0	0	1	467.266
primary_lancetfish	5941.43	0	0	0	875
primary_lancetfish	6052.08	1	0	0	623.684
primary_lancetfish	6052.08	0	0	1	899.369
primary_lancetfish	6164.03	0	0	0	675
primary_lancetfish	6164.03	0	0	0	950
primary_lancetfish	6277.29	0	0	0	819.244
primary_lancetfish	6277.29	1	0	0	492.277
primary_lancetfish	6391.87	0	0	0	406.701
primary_lancetfish	6391.87	0	0	1	808.316
primary_lancetfish	6391.87	0	0	1	894.09
primary_lancetfish	6391.87	0	0	0	866.67
primary_lancetfish	6507.78	0	0	0	866.67
primary_lancetfish	6507.78	0	0	0	866.67
primary_lancetfish	6625.01	1	0	0	367.5
primary_lancetfish	6743.59	0	0	0	187.5
primary_lancetfish	6863.5	0	0	1	752.096
primary_lancetfish	6863.5	0	0	0	866.67
primary_lancetfish	7107.4	0	0	1	726.061
primary_lancetfish	7356.74	0	1	0	551.555
primary_lancetfish	7741.11	0	0	1	820.328
primary_lancetfish	7872.01	0	0	0	675
primary_lancetfish	8138.04	0	0	0	NA
primary_lancetfish	8138.04	0	0	0	100.433
primary_lancetfish	8273.17	0	0	0	370

## Sheet: individual_prey_mass
predator_species	predator_mass	prey_type	prey_mass
Alepisaurus ferox	66.67	CRUSTACEA	0.16
Alepisaurus ferox	66.67	CRUSTACEA	0.57
Anoplogaster cornuta	12.77	CRUSTACEA	0.08
Anoplogaster cornuta	12.77	CRUSTACEA	0.04
Anoplogaster cornuta	12.77	CRUSTACEA	0.07
Anoplogaster cornuta	12.77	CRUSTACEA	0.16
Anoplogaster cornuta	12.77	CRUSTACEA	0.37
Anoplogaster cornuta	12.77	CRUSTACEA	0.23
Anoplogaster cornuta	12.77	CRUSTACEA	0.54
Anoplogaster cornuta	11.79	CRUSTACEA	0.22
Anoplogaster cornuta	11.79	CRUSTACEA	0.3
Anoplogaster cornuta	11.79	CRUSTACEA	0.25
Anoplogaster cornuta	8.61	CRUSTACEA	0.12
Anoplogaster cornuta	8.61	CRUSTACEA	0.15
Anoplogaster cornuta	8.61	CRUSTACEA	0.06
Alepisaurus ferox	25.11	CRUSTACEA	0.3
Alepisaurus ferox	22.34	CRUSTACEA	0.13
Alepisaurus ferox	22.34	CRUSTACEA	0.13
Alepisaurus ferox	18.66	CRUSTACEA	0.12
Alepisaurus ferox	18.66	CRUSTACEA	0.055
Alepisaurus ferox	18.66	CRUSTACEA	0.055
Alepisaurus ferox	24.43	CRUSTACEA	0.14
Alepisaurus ferox	24.43	CRUSTACEA	0.14
Alepisaurus ferox	24.43	CRUSTACEA	0.14
Alepisaurus ferox	24.43	CRUSTACEA	0.14
Alepisaurus ferox	24.43	CRUSTACEA	0.14
Alepisaurus ferox	24.43	CRUSTACEA	0.16
Alepisaurus ferox	24.43	CRUSTACEA	0.14
Alepisaurus ferox	24.43	CRUSTACEA	0.04
Alepisaurus ferox	24.43	CRUSTACEA	0.12
Alepisaurus ferox	24.43	CRUSTACEA	0.2
Alepisaurus ferox	24.43	CRUSTACEA	0.14
Alepisaurus ferox	167.74	CRUSTACEA	0.68
Alepisaurus ferox	167.74	CRUSTACEA	0.63
Alepisaurus ferox	167.74	CRUSTACEA	0.31
Alepisaurus ferox	167.74	CRUSTACEA	0.31
Alepisaurus ferox	167.74	CRUSTACEA	0.53
Alepisaurus ferox	42.1	CRUSTACEA	0.16
Alepisaurus ferox	42.1	CRUSTACEA	0.19
Alepisaurus ferox	42.1	CRUSTACEA	0.26
Alepisaurus ferox	42.1	CRUSTACEA	0.2
Alepisaurus ferox	42.1	CRUSTACEA	0.21
Alepisaurus ferox	18.75	CRUSTACEA	0.32
Alepisaurus ferox	18.75	CRUSTACEA	0.34
Alepisaurus ferox	18.75	CRUSTACEA	0.31
Alepisaurus ferox	18.75	CRUSTACEA	0.18
Alepisaurus ferox	26.79	CRUSTACEA	0.23
Alepisaurus ferox	26.79	CRUSTACEA	0.23
Alepisaurus ferox	26.79	CRUSTACEA	0.23
Alepisaurus ferox	26.79	CRUSTACEA	0.23
Alepisaurus ferox	26.79	CRUSTACEA	0.2
Alepisaurus ferox	26.79	CRUSTACEA	0.28
Alepisaurus ferox	26.79	CRUSTACEA	0.23
Alepisaurus ferox	26.79	CRUSTACEA	0.23
Alepisaurus ferox	26.79	CRUSTACEA	0.23
Alepisaurus ferox	26.79	CRUSTACEA	0.23
Alepisaurus ferox	26.79	CRUSTACEA	0.13
Alepisaurus ferox	14.62	CRUSTACEA	0.29
Alepisaurus ferox	20.78	CRUSTACEA	0.01
Alepisaurus ferox	26.56	CRUSTACEA	0.34
Alepisaurus ferox	6.27	CRUSTACEA	0.02
Alepisaurus ferox	13.87	CRUSTACEA	0.04
Alepisaurus ferox	13.87	CRUSTACEA	0.02
Alepisaurus ferox	2.68	CRUSTACEA	0.1
Alepisaurus ferox	2.68	CRUSTACEA	0.1
Alepisaurus ferox	18.43	CRUSTACEA	0.22
Alepisaurus ferox	18.43	CRUSTACEA	0.22
Alepisaurus ferox	18.43	CRUSTACEA	0.22
Alepisaurus ferox	18.43	CRUSTACEA	0.22
Alepisaurus ferox	18.43	CRUSTACEA	0.22
Alepisaurus ferox	18.43	CRUSTACEA	0.22
Alepisaurus ferox	28.8	CRUSTACEA	0.58
Alepisaurus ferox	4.62	CRUSTACEA	0.06
Alepisaurus ferox	30.32	CRUSTACEA	0.17
Alepisaurus ferox	30.32	CRUSTACEA	0.27
Alepisaurus ferox	30.32	CRUSTACEA	0.27
Alepisaurus ferox	30.32	CRUSTACEA	0.27
Alepisaurus ferox	30.32	CRUSTACEA	0.27
Alepisaurus ferox	30.32	CRUSTACEA	0.14
Alepisaurus ferox	30.32	CRUSTACEA	0.56
Alepisaurus ferox	30.32	CRUSTACEA	0.27
Alepisaurus ferox	30.32	CRUSTACEA	0.27
Alepisaurus ferox	30.32	CRUSTACEA	0.27
Alepisaurus ferox	30.32	CRUSTACEA	0.19
Alepisaurus ferox	65.55	CRUSTACEA	0.65
Alepisaurus ferox	65.55	CRUSTACEA	0.7
Alepisaurus ferox	65.55	CRUSTACEA	0.6
Alepisaurus ferox	14.57	CRUSTACEA	0.15
Alepisaurus ferox	6.33	CRUSTACEA	0.03
Alepisaurus ferox	60.93	CRUSTACEA	0.17
Alepisaurus ferox	60.93	CRUSTACEA	0.17
Alepisaurus ferox	60.93	CRUSTACEA	0.17
Alepisaurus ferox	60.93	CRUSTACEA	0.17
Alepisaurus ferox	60.93	CRUSTACEA	0.12
Alepisaurus ferox	60.93	CRUSTACEA	0.23
Alepisaurus ferox	80.8	CRUSTACEA	0.38
Alepisaurus ferox	80.8	CRUSTACEA	0.22
Alepisaurus ferox	80.8	CRUSTACEA	0.22
Alepisaurus ferox	80.8	CRUSTACEA	0.06
Alepisaurus ferox	80.8	CRUSTACEA	0.22
Alepisaurus ferox	80.8	CRUSTACEA	0.22
Alepisaurus ferox	80.8	CRUSTACEA	0.28
Alepisaurus ferox	80.8	CRUSTACEA	0.22
Alepisaurus ferox	80.8	CRUSTACEA	0.22
Alepisaurus ferox	80.8	CRUSTACEA	0.02
Alepisaurus ferox	29	CRUSTACEA	0.21
Alepisaurus ferox	29	CRUSTACEA	0.21
Alepisaurus ferox	29	CRUSTACEA	0.18
Alepisaurus ferox	29	CRUSTACEA	0.21
Alepisaurus ferox	29	CRUSTACEA	0.53
Alepisaurus ferox	29	CRUSTACEA	0.21
Alepisaurus ferox	29	CRUSTACEA	0.21
Alepisaurus ferox	41.93	CRUSTACEA	0.05
Alepisaurus ferox	41.93	CRUSTACEA	0.12
Alepisaurus ferox	41.93	CRUSTACEA	0.12
Alepisaurus ferox	41.93	CRUSTACEA	0.12
Alepisaurus ferox	41.93	CRUSTACEA	0.12
Alepisaurus ferox	41.93	CRUSTACEA	0.12
Alepisaurus ferox	41.93	CRUSTACEA	0.21
Alepisaurus ferox	41.93	CRUSTACEA	0.12
Alepisaurus ferox	41.93	CRUSTACEA	0.12
Alepisaurus ferox	41.93	CRUSTACEA	0.02
Alepisaurus ferox	1.1	CRUSTACEA	0.02
Alepisaurus ferox	14.36	CRUSTACEA	0.09
Alepisaurus ferox	14.36	CRUSTACEA	0.22
Alepisaurus ferox	18.45	CRUSTACEA	0.3
Alepisaurus ferox	14.08	CRUSTACEA	0.38
Alepisaurus ferox	14.08	CRUSTACEA	0.38
Alepisaurus ferox	14.08	CRUSTACEA	0.38
Alepisaurus ferox	14.08	CRUSTACEA	0.38
Alepisaurus ferox	14.08	CRUSTACEA	0.38
Alepisaurus ferox	14.08	CRUSTACEA	0.38
Alepisaurus ferox	14.08	CRUSTACEA	0.38
Alepisaurus ferox	14.08	CRUSTACEA	0.38
Alepisaurus ferox	14.08	CRUSTACEA	0.38
Alepisaurus ferox	14.08	CRUSTACEA	0.38
Alepisaurus ferox	14.08	CRUSTACEA	0.38
Alepisaurus ferox	14.08	CRUSTACEA	0.38
Alepisaurus ferox	14.08	CRUSTACEA	0.23
Alepisaurus ferox	14.08	CRUSTACEA	0.38
Alepisaurus ferox	14.08	CRUSTACEA	0.38
Alepisaurus ferox	14.08	CRUSTACEA	0.42
Alepisaurus ferox	14.08	CRUSTACEA	0.38
Alepisaurus ferox	18.6	CRUSTACEA	0.19
Alepisaurus ferox	18.6	CRUSTACEA	0.19
Alepisaurus ferox	18.6	CRUSTACEA	0.09
Alepisaurus ferox	18.6	CRUSTACEA	0.19
Alepisaurus ferox	18.6	CRUSTACEA	0.19
Alepisaurus ferox	18.6	CRUSTACEA	0.19
Alepisaurus ferox	18.6	CRUSTACEA	0.19
Alepisaurus ferox	18.6	CRUSTACEA	0.19
Alepisaurus ferox	18.6	CRUSTACEA	0.19
Alepisaurus ferox	18.6	CRUSTACEA	0.19
Alepisaurus ferox	18.6	CRUSTACEA	0.19
Alepisaurus ferox	18.6	CRUSTACEA	0.21
Alepisaurus ferox	18.6	CRUSTACEA	0.19
Alepisaurus ferox	18.6	CRUSTACEA	0.19
Alepisaurus ferox	18.6	CRUSTACEA	0.19
Alepisaurus ferox	18.6	CRUSTACEA	0.19
Alepisaurus ferox	18.6	CRUSTACEA	0.13
Anoplogaster cornuta	12.09	CRUSTACEA	0.05
Anoplogaster cornuta	12.09	CRUSTACEA	0.05
Anoplogaster cornuta	12.09	CRUSTACEA	0.07
Anoplogaster cornuta	12.09	CRUSTACEA	0.13
Anoplogaster cornuta	12.09	CRUSTACEA	0.13
Anoplogaster cornuta	12.09	CRUSTACEA	0.13
Anoplogaster cornuta	12.09	CRUSTACEA	0.13
Anoplogaster cornuta	12.09	CRUSTACEA	0.13
Anoplogaster cornuta	12.09	CRUSTACEA	0.13
Anoplogaster cornuta	12.09	CRUSTACEA	0.13
Anoplogaster cornuta	12.09	CRUSTACEA	0.13
Anoplogaster cornuta	12.09	CRUSTACEA	0.13
Anoplogaster cornuta	12.09	CRUSTACEA	0.13
Anoplogaster cornuta	12.09	CRUSTACEA	0.13
Anoplogaster cornuta	12.09	CRUSTACEA	0.13
Anoplogaster cornuta	12.09	CRUSTACEA	0.13
Anoplogaster cornuta	12.09	CRUSTACEA	0.13
Anoplogaster cornuta	12.09	CRUSTACEA	0.13
Anoplogaster cornuta	12.09	CRUSTACEA	0.2
Anoplogaster cornuta	12.09	CRUSTACEA	0.13
Anoplogaster cornuta	12.09	CRUSTACEA	0.13
Anoplogaster cornuta	12.09	CRUSTACEA	0.13
Anoplogaster cornuta	12.09	CRUSTACEA	0.13
Anoplogaster cornuta	12.09	CRUSTACEA	0.13
Anoplogaster cornuta	12.09	CRUSTACEA	0.07
Anoplogaster cornuta	12.09	CRUSTACEA	0.13
Anoplogaster cornuta	12.09	CRUSTACEA	0.13
Anoplogaster cornuta	12.09	CRUSTACEA	0.13
Anoplogaster cornuta	12.09	CRUSTACEA	0.13
Anoplogaster cornuta	12.09	CRUSTACEA	0.13
Anoplogaster cornuta	12.09	CRUSTACEA	0.12
Anoplogaster cornuta	12.09	CRUSTACEA	0.11
Anoplogaster cornuta	12.09	CRUSTACEA	0.08
Anoplogaster cornuta	6.99	CRUSTACEA	0.19
Anoplogaster cornuta	6.99	CRUSTACEA	0.19
Anoplogaster cornuta	6.99	CRUSTACEA	0.19
Anoplogaster cornuta	6.99	CRUSTACEA	0.19
Anoplogaster cornuta	6.99	CRUSTACEA	0.19
Anoplogaster cornuta	6.99	CRUSTACEA	0.19
Anoplogaster cornuta	6.99	CRUSTACEA	0.12
Anoplogaster cornuta	6.99	CRUSTACEA	0.19
Anoplogaster cornuta	6.99	CRUSTACEA	0.26
Anoplogaster cornuta	6.99	CRUSTACEA	0.19
Anoplogaster cornuta	6.99	CRUSTACEA	0.19
Anoplogaster cornuta	6.99	CRUSTACEA	0.04
Anoplogaster cornuta	6.99	CRUSTACEA	0.03
Anoplogaster cornuta	6.99	CRUSTACEA	0.25
Anoplogaster cornuta	6.99	CRUSTACEA	0.24
Anoplogaster cornuta	3.47	CRUSTACEA	0.01
Anoplogaster cornuta	3.47	CRUSTACEA	0.01
Anoplogaster cornuta	3.47	CRUSTACEA	0.184286
Anoplogaster cornuta	3.47	CRUSTACEA	0.184286
Anoplogaster cornuta	3.47	CRUSTACEA	0.184286
Anoplogaster cornuta	3.47	CRUSTACEA	0.184286
Anoplogaster cornuta	3.47	CRUSTACEA	0.184286
Anoplogaster cornuta	3.47	CRUSTACEA	0.184286
Anoplogaster cornuta	3.47	CRUSTACEA	0.184286
Anoplogaster cornuta	3.47	CRUSTACEA	0.13
Anoplogaster cornuta	10.42	CRUSTACEA	0.161538
Anoplogaster cornuta	10.42	CRUSTACEA	0.161538
Anoplogaster cornuta	10.42	CRUSTACEA	0.161538
Anoplogaster cornuta	10.42	CRUSTACEA	0.161538
Anoplogaster cornuta	10.42	CRUSTACEA	0.161538
Anoplogaster cornuta	10.42	CRUSTACEA	0.161538
Anoplogaster cornuta	10.42	CRUSTACEA	0.161538
Anoplogaster cornuta	10.42	CRUSTACEA	0.161538
Anoplogaster cornuta	10.42	CRUSTACEA	0.161538
Anoplogaster cornuta	10.42	CRUSTACEA	0.161538
Anoplogaster cornuta	10.42	CRUSTACEA	0.161538
Anoplogaster cornuta	10.42	CRUSTACEA	0.161538
Anoplogaster cornuta	10.42	CRUSTACEA	0.161538
Anoplogaster cornuta	6.93	CRUSTACEA	0.234286
Anoplogaster cornuta	6.93	CRUSTACEA	0.234286
Anoplogaster cornuta	6.93	CRUSTACEA	0.234286
Anoplogaster cornuta	6.93	CRUSTACEA	0.234286
Anoplogaster cornuta	6.93	CRUSTACEA	0.234286
Anoplogaster cornuta	6.93	CRUSTACEA	0.234286
Anoplogaster cornuta	6.93	CRUSTACEA	0.234286
Anoplogaster cornuta	6.93	CRUSTACEA	0.06
Anoplogaster cornuta	6.93	CRUSTACEA	0.1
Anoplogaster cornuta	6.93	CRUSTACEA	0.11
Anoplogaster cornuta	6.93	CRUSTACEA	0.105
Anoplogaster cornuta	6.93	CRUSTACEA	0.2
Anoplogaster cornuta	6.93	CRUSTACEA	0.11
Anoplogaster cornuta	7.49	CRUSTACEA	0.291
Anoplogaster cornuta	7.49	CRUSTACEA	0.291
Anoplogaster cornuta	7.49	CRUSTACEA	0.291
Anoplogaster cornuta	7.49	CRUSTACEA	0.291
Anoplogaster cornuta	7.49	CRUSTACEA	0.291
Anoplogaster cornuta	7.49	CRUSTACEA	0.291
Anoplogaster cornuta	7.49	CRUSTACEA	0.291
Anoplogaster cornuta	7.49	CRUSTACEA	0.291
Anoplogaster cornuta	7.49	CRUSTACEA	0.291
Anoplogaster cornuta	7.49	CRUSTACEA	0.291
Anoplogaster cornuta	7.49	CRUSTACEA	0.291
Anoplogaster cornuta	7.49	CRUSTACEA	0.291
Anoplogaster cornuta	7.49	CRUSTACEA	0.291
Anoplogaster cornuta	7.49	CRUSTACEA	0.291
Anoplogaster cornuta	7.49	CRUSTACEA	0.291
Anoplogaster cornuta	7.49	CRUSTACEA	0.291
Anoplogaster cornuta	7.49	CRUSTACEA	0.291
Anoplogaster cornuta	7.49	CRUSTACEA	0.291
Anoplogaster cornuta	7.49	CRUSTACEA	0.291
Anoplogaster cornuta	7.49	CRUSTACEA	0.291
Anoplogaster cornuta	7.49	CRUSTACEA	0.15
Anoplogaster cornuta	9.42	CRUSTACEA	1.16
Anoplogaster cornuta	9.42	CRUSTACEA	0.08
Anoplogaster cornuta	7.26	CRUSTACEA	0.01
Anoplogaster cornuta	7.26	CRUSTACEA	0.04
Anoplogaster cornuta	6.92	CRUSTACEA	0.34
Anoplogaster cornuta	6.92	CRUSTACEA	0.02
Anoplogaster cornuta	6.92	CRUSTACEA	0.07
Anoplogaster cornuta	6.79	CRUSTACEA	0.603333
Anoplogaster cornuta	6.79	CRUSTACEA	0.603333
Anoplogaster cornuta	6.79	CRUSTACEA	0.603333
Anoplogaster cornuta	6.79	CRUSTACEA	0.0171429
Anoplogaster cornuta	6.79	CRUSTACEA	0.0171429
Anoplogaster cornuta	6.79	CRUSTACEA	0.0171429
Anoplogaster cornuta	6.79	CRUSTACEA	0.0171429
Anoplogaster cornuta	6.79	CRUSTACEA	0.0171429
Anoplogaster cornuta	6.79	CRUSTACEA	0.0171429
Anoplogaster cornuta	6.79	CRUSTACEA	0.0171429
Anoplogaster cornuta	6.79	CRUSTACEA	0.0171429
Anoplogaster cornuta	6.79	CRUSTACEA	0.0171429
Anoplogaster cornuta	6.79	CRUSTACEA	0.0171429
Anoplogaster cornuta	6.79	CRUSTACEA	0.0171429
Anoplogaster cornuta	6.79	CRUSTACEA	0.0171429
Anoplogaster cornuta	6.79	CRUSTACEA	0.0171429
Anoplogaster cornuta	6.79	CRUSTACEA	0.0171429
Anoplogaster cornuta	9.33	CRUSTACEA	0.01
Anoplogaster cornuta	9.33	CRUSTACEA	0.01
Anoplogaster cornuta	9.33	CRUSTACEA	0.01
Anoplogaster cornuta	9.33	CRUSTACEA	0.23
Anoplogaster cornuta	9.33	CRUSTACEA	0.01
Anoplogaster cornuta	9.33	CRUSTACEA	0.01
Anoplogaster cornuta	9.33	CRUSTACEA	0.01
Anoplogaster cornuta	9.33	CRUSTACEA	0.01
Anoplogaster cornuta	9.33	CRUSTACEA	0.01
Anoplogaster cornuta	9.33	CRUSTACEA	0.29
Anoplogaster cornuta	9.33	CRUSTACEA	0.01
Anoplogaster cornuta	9.33	CRUSTACEA	0.01
Anoplogaster cornuta	9.33	CRUSTACEA	0.01
Anoplogaster cornuta	9.33	CRUSTACEA	0.01
Anoplogaster cornuta	9.33	CRUSTACEA	0.34
Anoplogaster cornuta	9.33	CRUSTACEA	0.01
Anoplogaster cornuta	9.33	CRUSTACEA	0.09
Anoplogaster cornuta	9.33	CRUSTACEA	0.17
Anoplogaster cornuta	9.33	CRUSTACEA	0.06
Anoplogaster cornuta	9.33	CRUSTACEA	0.17
Anoplogaster cornuta	9.33	CRUSTACEA	0.17
Anoplogaster cornuta	9.33	CRUSTACEA	0.18
Anoplogaster cornuta	9.33	CRUSTACEA	0.2
Anoplogaster cornuta	9.33	CRUSTACEA	0.07
Anoplogaster cornuta	9.33	CRUSTACEA	0.03
Anoplogaster cornuta	9.33	CRUSTACEA	0.01
Anoplogaster cornuta	9.33	CRUSTACEA	0.43
Anoplogaster cornuta	9.33	CRUSTACEA	0.43
Anoplogaster cornuta	8.7	CRUSTACEA	0.04
Anoplogaster cornuta	8.7	CRUSTACEA	0.045
Anoplogaster cornuta	8.7	CRUSTACEA	0.05
Anoplogaster cornuta	8.7	CRUSTACEA	0.04
Anoplogaster cornuta	8.7	CRUSTACEA	0.045
Anoplogaster cornuta	8.7	CRUSTACEA	0.045
Anoplogaster cornuta	8.7	CRUSTACEA	0.045
Anoplogaster cornuta	8.7	CRUSTACEA	0.06
Anoplogaster cornuta	8.7	CRUSTACEA	0.02
Anoplogaster cornuta	8.7	CRUSTACEA	0.045
Anoplogaster cornuta	8.7	CRUSTACEA	0.045
Anoplogaster cornuta	8.7	CRUSTACEA	0.08
Anoplogaster cornuta	8.7	CRUSTACEA	0.045
Anoplogaster cornuta	8.7	CRUSTACEA	0.08
Anoplogaster cornuta	8.7	CRUSTACEA	0.05
Anoplogaster cornuta	8.7	CRUSTACEA	0.05
Anoplogaster cornuta	9.38	CRUSTACEA	0.43
Anoplogaster cornuta	9.38	CRUSTACEA	0.23
Anoplogaster cornuta	9.38	CRUSTACEA	0.25
Anoplogaster cornuta	9.38	CRUSTACEA	0.11
Anoplogaster cornuta	9.38	CRUSTACEA	0.03
Anoplogaster cornuta	9.38	CRUSTACEA	0.04
Anoplogaster cornuta	9.38	CRUSTACEA	0.03
Anoplogaster cornuta	9.38	CRUSTACEA	0.04
Anoplogaster cornuta	9.65	CRUSTACEA	0.22
Anoplogaster cornuta	9.65	CRUSTACEA	0.18
Anoplogaster cornuta	9.65	CRUSTACEA	0.31
Anoplogaster cornuta	9.65	CRUSTACEA	0.41
Anoplogaster cornuta	9.65	CRUSTACEA	0.08
Anoplogaster cornuta	9.65	CRUSTACEA	0.4
Anoplogaster cornuta	4.79	CRUSTACEA	0.32
Anoplogaster cornuta	4.79	CRUSTACEA	0.23
Anoplogaster cornuta	4.79	CRUSTACEA	0.23
Anoplogaster cornuta	4.79	CRUSTACEA	0.1
Anoplogaster cornuta	4.79	CRUSTACEA	0.1
Anoplogaster cornuta	4.79	CRUSTACEA	0.12
Anoplogaster cornuta	4.03	CRUSTACEA	0.24
Anoplogaster cornuta	4.03	CRUSTACEA	0.22
Anoplogaster cornuta	4.03	CRUSTACEA	0.24
Anoplogaster cornuta	4.03	CRUSTACEA	0.24
Anoplogaster cornuta	4.03	CRUSTACEA	0.29
Anoplogaster cornuta	8.93	CRUSTACEA	0.46
Anoplogaster cornuta	8.93	CRUSTACEA	0.17
Anoplogaster cornuta	8.93	CRUSTACEA	0.07
Anoplogaster cornuta	8.93	CRUSTACEA	0.17
Anoplogaster cornuta	8.93	CRUSTACEA	0.2
Anoplogaster cornuta	8.93	CRUSTACEA	0.06
Anoplogaster cornuta	8.93	CRUSTACEA	0.245
Anoplogaster cornuta	8.93	CRUSTACEA	0.245
Anoplogaster cornuta	8.93	CRUSTACEA	0.28
Anoplogaster cornuta	8.93	CRUSTACEA	0.245
Anoplogaster cornuta	8.93	CRUSTACEA	0.2
Anoplogaster cornuta	8.93	CRUSTACEA	0.21
Anoplogaster cornuta	8.93	CRUSTACEA	0.33
Anoplogaster cornuta	8.93	CRUSTACEA	0.245
Anoplogaster cornuta	8.93	CRUSTACEA	0.245
Anoplogaster cornuta	4.89	CRUSTACEA	0.1775
Anoplogaster cornuta	4.89	CRUSTACEA	0.1775
Anoplogaster cornuta	4.89	CRUSTACEA	0.1775
Anoplogaster cornuta	4.89	CRUSTACEA	0.1775
Anoplogaster cornuta	4.89	CRUSTACEA	0.01
Anoplogaster cornuta	4.89	CRUSTACEA	0.01
Anoplogaster cornuta	4.89	CRUSTACEA	0.01
Anoplogaster cornuta	4.89	CRUSTACEA	0.03
Anoplogaster cornuta	2.88	CRUSTACEA	0.12
Anoplogaster cornuta	2.88	CRUSTACEA	0.12
Anoplogaster cornuta	2.88	CRUSTACEA	0.04
Anoplogaster cornuta	2.13	CRUSTACEA	0.01
Anoplogaster cornuta	2.13	CRUSTACEA	0.11
Anoplogaster cornuta	2.13	CRUSTACEA	0.01
Anoplogaster cornuta	2.13	CRUSTACEA	0.01
Anoplogaster cornuta	6.22	CRUSTACEA	0.34
Anoplogaster cornuta	6.22	CRUSTACEA	0.29
Anoplogaster cornuta	6.22	CRUSTACEA	0.01
Anoplogaster cornuta	6.22	CRUSTACEA	0.08
Anoplogaster cornuta	6.22	CRUSTACEA	0.03
Anoplogaster cornuta	6.22	CRUSTACEA	0.27
Anoplogaster cornuta	6.22	CRUSTACEA	0.11
Anoplogaster cornuta	6.22	CRUSTACEA	0.26
Anoplogaster cornuta	6.22	CRUSTACEA	0.11
Anoplogaster cornuta	6.22	CRUSTACEA	0.14
Anoplogaster cornuta	6.22	CRUSTACEA	0.03
Anoplogaster cornuta	6.22	CRUSTACEA	0.05
Anoplogaster cornuta	6.22	CRUSTACEA	0.05
Anoplogaster cornuta	6.22	CRUSTACEA	0.11
Anoplogaster cornuta	6.22	CRUSTACEA	0.11
Anoplogaster cornuta	6.22	CRUSTACEA	0.11
Anoplogaster cornuta	6.22	CRUSTACEA	0.11
Anoplogaster cornuta	6.22	CRUSTACEA	0.01
Anoplogaster cornuta	6.22	CRUSTACEA	0.01
Anoplogaster cornuta	6.22	CRUSTACEA	0.01
Anoplogaster cornuta	6.22	CRUSTACEA	0.05
Anoplogaster cornuta	6.22	CRUSTACEA	0.06
Anoplogaster cornuta	6.22	CRUSTACEA	0.06
Anoplogaster cornuta	7.89	CRUSTACEA	0.37
Anoplogaster cornuta	7.89	CRUSTACEA	0.315
Anoplogaster cornuta	7.89	CRUSTACEA	0.32
Anoplogaster cornuta	7.89	CRUSTACEA	0.33
Anoplogaster cornuta	7.89	CRUSTACEA	0.3
Anoplogaster cornuta	7.89	CRUSTACEA	0.315
Anoplogaster cornuta	7.89	CRUSTACEA	0.315
Anoplogaster cornuta	7.89	CRUSTACEA	0.31
Anoplogaster cornuta	7.89	CRUSTACEA	0.315
Anoplogaster cornuta	3.21	CRUSTACEA	0.01
Anoplogaster cornuta	2.58	CRUSTACEA	0.01
Anoplogaster cornuta	2.58	CRUSTACEA	0.01
Anoplogaster cornuta	2.58	CRUSTACEA	0.01
Anoplogaster cornuta	2.58	CRUSTACEA	0.01
Anoplogaster cornuta	2.58	CRUSTACEA	0.01
Anoplogaster cornuta	2.58	CRUSTACEA	0.01
Anoplogaster cornuta	2.58	CRUSTACEA	0.01
Anoplogaster cornuta	2.58	CRUSTACEA	0.02
Anoplogaster cornuta	3.48	CRUSTACEA	0.11
Anoplogaster cornuta	2.74	CRUSTACEA	0.08
Anoplogaster cornuta	9.67	CRUSTACEA	0.125
Anoplogaster cornuta	9.67	CRUSTACEA	0.13
Anoplogaster cornuta	9.67	CRUSTACEA	0.125
Anoplogaster cornuta	9.67	CRUSTACEA	0.125
Anoplogaster cornuta	9.67	CRUSTACEA	0.125
Anoplogaster cornuta	9.67	CRUSTACEA	0.125
Anoplogaster cornuta	9.67	CRUSTACEA	0.125
Anoplogaster cornuta	9.67	CRUSTACEA	0.125
Anoplogaster cornuta	9.67	CRUSTACEA	0.125
Anoplogaster cornuta	9.67	CRUSTACEA	0.27
Anoplogaster cornuta	9.67	CRUSTACEA	0.125
Anoplogaster cornuta	9.67	CRUSTACEA	0.125
Anoplogaster cornuta	9.67	CRUSTACEA	0.125
Anoplogaster cornuta	9.67	CRUSTACEA	0.125
Anoplogaster cornuta	9.67	CRUSTACEA	0.125
Anoplogaster cornuta	9.67	CRUSTACEA	0.125
Anoplogaster cornuta	9.67	CRUSTACEA	0.125
Anoplogaster cornuta	9.67	CRUSTACEA	0.08
Anoplogaster cornuta	9.67	CRUSTACEA	0.08
Anoplogaster cornuta	9.67	CRUSTACEA	0.12
Anoplogaster cornuta	9.67	CRUSTACEA	0.15
Anoplogaster cornuta	9.67	CRUSTACEA	0.125
Anoplogaster cornuta	9.67	CRUSTACEA	0.1
Anoplogaster cornuta	9.67	CRUSTACEA	0.07
Anoplogaster cornuta	9.67	CRUSTACEA	0.12
Anoplogaster cornuta	9.67	CRUSTACEA	0.04
Anoplogaster cornuta	9.67	CRUSTACEA	0.04
Anoplogaster cornuta	0.56	CRUSTACEA	0.01
Anoplogaster cornuta	0.56	CRUSTACEA	0.01
Anoplogaster cornuta	0.56	CRUSTACEA	0.01
Anoplogaster cornuta	2.18	CRUSTACEA	0.01
Anoplogaster cornuta	2.18	CRUSTACEA	0.01
Anoplogaster cornuta	2.18	CRUSTACEA	0.01
Anoplogaster cornuta	2.18	CRUSTACEA	0.01
Anoplogaster cornuta	10.5	CRUSTACEA	0.06
Anoplogaster cornuta	10.5	CRUSTACEA	0.06
Anoplogaster cornuta	10.5	CRUSTACEA	0.06
Anoplogaster cornuta	10.5	CRUSTACEA	0.06
Anoplogaster cornuta	10.5	CRUSTACEA	0.06
Anoplogaster cornuta	10.5	CRUSTACEA	0.06
Anoplogaster cornuta	10.5	CRUSTACEA	0.06
Anoplogaster cornuta	10.5	CRUSTACEA	0.06
Anoplogaster cornuta	10.5	CRUSTACEA	0.05
Anoplogaster cornuta	10.5	CRUSTACEA	0.05
Anoplogaster cornuta	10.5	CRUSTACEA	0.12
Anoplogaster cornuta	10.5	CRUSTACEA	0.12
Anoplogaster cornuta	10.5	CRUSTACEA	0.12
Anoplogaster cornuta	10.5	CRUSTACEA	0.12
Anoplogaster cornuta	10.5	CRUSTACEA	0.12
Anoplogaster cornuta	10.5	CRUSTACEA	0.16
Anoplogaster cornuta	10.5	CRUSTACEA	0.12
Anoplogaster cornuta	10.5	CRUSTACEA	0.12
Anoplogaster cornuta	10.5	CRUSTACEA	0.5
Anoplogaster cornuta	10.5	CRUSTACEA	0.16
Anoplogaster cornuta	10.5	CRUSTACEA	0.16
Anoplogaster cornuta	10.5	CRUSTACEA	0.16
Anoplogaster cornuta	10.5	CRUSTACEA	0.12
Anoplogaster cornuta	10.5	CRUSTACEA	0.16
Anoplogaster cornuta	10.5	CRUSTACEA	0.16
Anoplogaster cornuta	10.5	CRUSTACEA	0.16
Anoplogaster cornuta	10.5	CRUSTACEA	0.16
Anoplogaster cornuta	10.5	CRUSTACEA	0.16
Anoplogaster cornuta	10.5	CRUSTACEA	0.19
Anoplogaster cornuta	10.5	CRUSTACEA	0.16
Anoplogaster cornuta	10.5	CRUSTACEA	0.16
Anoplogaster cornuta	10.5	CRUSTACEA	0.27
Anoplogaster cornuta	10.5	CRUSTACEA	0.06
Anoplogaster cornuta	13.68	CRUSTACEA	0.1
Anoplogaster cornuta	13.68	CRUSTACEA	0.02
Anoplogaster cornuta	13.68	CRUSTACEA	0.25
Anoplogaster cornuta	13.68	CRUSTACEA	0.25
Anoplogaster cornuta	13.68	CRUSTACEA	0.2
Anoplogaster cornuta	13.68	CRUSTACEA	0.3
Anoplogaster cornuta	3.3	CRUSTACEA	0.115
Anoplogaster cornuta	3.3	CRUSTACEA	0.115
Anoplogaster cornuta	3.3	CRUSTACEA	0.1
Anoplogaster cornuta	3.3	CRUSTACEA	0.115
Anoplogaster cornuta	3.3	CRUSTACEA	0.13
Anoplogaster cornuta	3.3	CRUSTACEA	0.04
Anoplogaster cornuta	2.35	CRUSTACEA	0.08
Anoplogaster cornuta	2.35	CRUSTACEA	0.07
Anoplogaster cornuta	2.35	CRUSTACEA	0.03
Anoplogaster cornuta	2.35	CRUSTACEA	0.04
Anoplogaster cornuta	2.35	CRUSTACEA	0.03
Anoplogaster cornuta	3.67	CRUSTACEA	0.06
Anoplogaster cornuta	3.67	CRUSTACEA	0.06
Anoplogaster cornuta	3.67	CRUSTACEA	0.06
Anoplogaster cornuta	3.67	CRUSTACEA	0.06
Anoplogaster cornuta	3.67	CRUSTACEA	0.05
Anoplogaster cornuta	3.67	CRUSTACEA	0.07
Anoplogaster cornuta	3.67	CRUSTACEA	0.05
Anoplogaster cornuta	3.67	CRUSTACEA	0.05
Anoplogaster cornuta	3.67	CRUSTACEA	0.05
Anoplogaster cornuta	3.67	CRUSTACEA	0.02
Anoplogaster cornuta	3.67	CRUSTACEA	0.05
Anoplogaster cornuta	2.59	CRUSTACEA	0.05
Anoplogaster cornuta	2.59	CRUSTACEA	0.04
Anoplogaster cornuta	2.59	CRUSTACEA	0.04
Anoplogaster cornuta	2.59	CRUSTACEA	0.11
Anoplogaster cornuta	2.59	CRUSTACEA	0.07
Anoplogaster cornuta	2.59	CRUSTACEA	0.07
Anoplogaster cornuta	2.59	CRUSTACEA	0.07
Anoplogaster cornuta	11.56	CRUSTACEA	0.28
Anoplogaster cornuta	11.56	CRUSTACEA	0.35
Anoplogaster cornuta	11.56	CRUSTACEA	0.11
Anoplogaster cornuta	11.56	CRUSTACEA	0.01
Anoplogaster cornuta	11.56	CRUSTACEA	0.01
Anoplogaster cornuta	11.56	CRUSTACEA	0.14
Anoplogaster cornuta	11.56	CRUSTACEA	0.14
Anoplogaster cornuta	11.56	CRUSTACEA	0.14
Anoplogaster cornuta	11.56	CRUSTACEA	0.14
Anoplogaster cornuta	11.56	CRUSTACEA	0.14
Anoplogaster cornuta	11.56	CRUSTACEA	0.24
Anoplogaster cornuta	11.56	CRUSTACEA	0.14
Anoplogaster cornuta	11.56	CRUSTACEA	0.14
Anoplogaster cornuta	11.56	CRUSTACEA	0.14
Anoplogaster cornuta	11.56	CRUSTACEA	0.14
Anoplogaster cornuta	11.56	CRUSTACEA	0.14
Anoplogaster cornuta	11.56	CRUSTACEA	0.14
Anoplogaster cornuta	11.56	CRUSTACEA	0.03
Anoplogaster cornuta	11.56	CRUSTACEA	0.14
Anoplogaster cornuta	11.56	CRUSTACEA	0.1
Anoplogaster cornuta	9	CRUSTACEA	0.1
Anoplogaster cornuta	9	CRUSTACEA	0.19
Anoplogaster cornuta	9	CRUSTACEA	0.19
Anoplogaster cornuta	9	CRUSTACEA	0.19
Anoplogaster cornuta	9	CRUSTACEA	0.19
Anoplogaster cornuta	9	CRUSTACEA	0.24
Anoplogaster cornuta	9	CRUSTACEA	0.05
Anoplogaster cornuta	11.08	CRUSTACEA	0.17
Anoplogaster cornuta	11.08	CRUSTACEA	0.12
Anoplogaster cornuta	11.08	CRUSTACEA	0.07
Anoplogaster cornuta	11.08	CRUSTACEA	0.1
Anoplogaster cornuta	11.08	CRUSTACEA	0.25
Anoplogaster cornuta	11.08	CRUSTACEA	0.05
Anoplogaster cornuta	11.08	CRUSTACEA	0.25
Anoplogaster cornuta	11.08	CRUSTACEA	0.25
Anoplogaster cornuta	11.08	CRUSTACEA	0.25
Anoplogaster cornuta	11.08	CRUSTACEA	0.25
Anoplogaster cornuta	11.08	CRUSTACEA	0.25
Anoplogaster cornuta	11.08	CRUSTACEA	0.25
Anoplogaster cornuta	11.08	CRUSTACEA	0.25
Anoplogaster cornuta	11.08	CRUSTACEA	0.57
Anoplogaster cornuta	11.08	CRUSTACEA	0.25
Anoplogaster cornuta	11.08	CRUSTACEA	0.25
Anoplogaster cornuta	11.08	CRUSTACEA	0.25
Anoplogaster cornuta	11.08	CRUSTACEA	0.25
Anoplogaster cornuta	11.08	CRUSTACEA	0.25
Anoplogaster cornuta	11.08	CRUSTACEA	0.25
Anoplogaster cornuta	11.08	CRUSTACEA	0.25
Anoplogaster cornuta	11.08	CRUSTACEA	0.25
Anoplogaster cornuta	10.9	CRUSTACEA	0.3
Anoplogaster cornuta	10.9	CRUSTACEA	0.3
Anoplogaster cornuta	10.9	CRUSTACEA	0.05
Anoplogaster cornuta	10.9	CRUSTACEA	0.1
Anoplogaster cornuta	10.9	CRUSTACEA	0.1
Anoplogaster cornuta	10.9	CRUSTACEA	0.1
Anoplogaster cornuta	10.9	CRUSTACEA	0.09
Anoplogaster cornuta	10.9	CRUSTACEA	0.12
Anoplogaster cornuta	10.9	CRUSTACEA	0.1
Anoplogaster cornuta	10.9	CRUSTACEA	0.23
Anoplogaster cornuta	10.9	CRUSTACEA	0.23
Anoplogaster cornuta	10.9	CRUSTACEA	0.23
Anoplogaster cornuta	10.9	CRUSTACEA	0.23
Anoplogaster cornuta	10.9	CRUSTACEA	0.23
Anoplogaster cornuta	10.9	CRUSTACEA	0.23
Anoplogaster cornuta	10.9	CRUSTACEA	0.23
Anoplogaster cornuta	10.9	CRUSTACEA	0.23
Anoplogaster cornuta	10.9	CRUSTACEA	0.45
Anoplogaster cornuta	10.9	CRUSTACEA	0.05
Anoplogaster cornuta	10.9	CRUSTACEA	0.23
Anoplogaster cornuta	10.9	CRUSTACEA	0.23
Anoplogaster cornuta	10.9	CRUSTACEA	0.23
Anoplogaster cornuta	10.9	CRUSTACEA	0.23
Anoplogaster cornuta	10.9	CRUSTACEA	0.23
Anoplogaster cornuta	10.9	CRUSTACEA	0.23
Anoplogaster cornuta	10.9	CRUSTACEA	0.23
Anoplogaster cornuta	10.9	CRUSTACEA	0.23
Anoplogaster cornuta	10.9	CRUSTACEA	0.04
Anoplogaster cornuta	8.04	CRUSTACEA	0.06
Anoplogaster cornuta	3.85	CRUSTACEA	0.01
Anoplogaster cornuta	3.85	CRUSTACEA	0.1
Anoplogaster cornuta	3.85	CRUSTACEA	0.1
Anoplogaster cornuta	3.85	CRUSTACEA	0.1
Anoplogaster cornuta	3.85	CRUSTACEA	0.1
Anoplogaster cornuta	3.85	CRUSTACEA	0.11
Anoplogaster cornuta	3.85	CRUSTACEA	0.1
Anoplogaster cornuta	3.85	CRUSTACEA	0.1
Anoplogaster cornuta	3.85	CRUSTACEA	0.1
Anoplogaster cornuta	3.85	CRUSTACEA	0.1
Anoplogaster cornuta	3.85	CRUSTACEA	0.1
Anoplogaster cornuta	3.85	CRUSTACEA	0.1
Anoplogaster cornuta	3.85	CRUSTACEA	0.1
Anoplogaster cornuta	3.85	CRUSTACEA	0.1
Anoplogaster cornuta	3.85	CRUSTACEA	0.08
Anoplogaster cornuta	3.85	CRUSTACEA	0.05
Anoplogaster cornuta	6.92	CRUSTACEA	0.01
Anoplogaster cornuta	6.92	CRUSTACEA	0.08
Anoplogaster cornuta	6.92	CRUSTACEA	0.02
Anoplogaster cornuta	6.92	CRUSTACEA	0.02
Anoplogaster cornuta	6.92	CRUSTACEA	0.02
Anoplogaster cornuta	6.92	CRUSTACEA	0.02
Anoplogaster cornuta	6.92	CRUSTACEA	0.02
Anoplogaster cornuta	6.92	CRUSTACEA	0.02
Anoplogaster cornuta	6.92	CRUSTACEA	0.02
Anoplogaster cornuta	6.92	CRUSTACEA	0.02
Anoplogaster cornuta	6.92	CRUSTACEA	0.02
Anoplogaster cornuta	6.92	CRUSTACEA	0.02
Anoplogaster cornuta	6.92	CRUSTACEA	0.13
Anoplogaster cornuta	6.92	CRUSTACEA	0.02
Anoplogaster cornuta	6.92	CRUSTACEA	0.02
Anoplogaster cornuta	6.92	CRUSTACEA	0.1
Anoplogaster cornuta	6.92	CRUSTACEA	0.01
Anoplogaster cornuta	8.62	CRUSTACEA	0.12
Anoplogaster cornuta	8.62	CRUSTACEA	0.1
Anoplogaster cornuta	8.62	CRUSTACEA	0.1
Anoplogaster cornuta	8.62	CRUSTACEA	0.06
Anoplogaster cornuta	5.33	CRUSTACEA	0.02
Anoplogaster cornuta	5.33	CRUSTACEA	0.06
Anoplogaster cornuta	5.33	CRUSTACEA	0.13
Anoplogaster cornuta	5.33	CRUSTACEA	0.13
Anoplogaster cornuta	5.33	CRUSTACEA	0.13
Anoplogaster cornuta	5.33	CRUSTACEA	0.4
Anoplogaster cornuta	6.25	CRUSTACEA	0.24
Anoplogaster cornuta	6.25	CRUSTACEA	0.16
Anoplogaster cornuta	6.25	CRUSTACEA	0.02
Anoplogaster cornuta	6.25	CRUSTACEA	0.16
Anoplogaster cornuta	6.25	CRUSTACEA	0.16
Anoplogaster cornuta	6.25	CRUSTACEA	0.06
Anoplogaster cornuta	6.25	CRUSTACEA	0.01
Anoplogaster cornuta	6.25	CRUSTACEA	0.01
Anoplogaster cornuta	6.21	CRUSTACEA	0.14
Anoplogaster cornuta	6.21	CRUSTACEA	0.14
Anoplogaster cornuta	6.21	CRUSTACEA	0.14
Anoplogaster cornuta	6.21	CRUSTACEA	0.14
Anoplogaster cornuta	6.21	CRUSTACEA	0.14
Anoplogaster cornuta	6.21	CRUSTACEA	0.03
Anoplogaster cornuta	6.21	CRUSTACEA	0.14
Anoplogaster cornuta	6.21	CRUSTACEA	0.14
Anoplogaster cornuta	6.21	CRUSTACEA	0.14
Anoplogaster cornuta	6.21	CRUSTACEA	0.37
Anoplogaster cornuta	6.21	CRUSTACEA	0.14
Anoplogaster cornuta	6.21	CRUSTACEA	0.14
Anoplogaster cornuta	6.21	CRUSTACEA	0.01
Anoplogaster cornuta	6.21	CRUSTACEA	0.03
Anoplogaster cornuta	6.21	CRUSTACEA	0.01
Anoplogaster cornuta	6.21	CRUSTACEA	0.04
Anoplogaster cornuta	6.21	CRUSTACEA	0.01
Anoplogaster cornuta	6.21	CRUSTACEA	0.01
Anoplogaster cornuta	6.21	CRUSTACEA	0.01
Anoplogaster cornuta	4.72	CRUSTACEA	0.01
Anoplogaster cornuta	5.59	CRUSTACEA	0.38
Anoplogaster cornuta	5.59	CRUSTACEA	0.05
Anoplogaster cornuta	5.59	CRUSTACEA	0.05
Anoplogaster cornuta	5.59	CRUSTACEA	0.27
Anoplogaster cornuta	5.59	CRUSTACEA	0.05
Anoplogaster cornuta	5.59	CRUSTACEA	0.05
Anoplogaster cornuta	5.59	CRUSTACEA	0.05
Anoplogaster cornuta	5.59	CRUSTACEA	0.04
Anoplogaster cornuta	5.59	CRUSTACEA	0.05
Anoplogaster cornuta	5.59	CRUSTACEA	0.01
Anoplogaster cornuta	5.59	CRUSTACEA	0.02
Anoplogaster cornuta	5.59	CRUSTACEA	0.01
Anoplogaster cornuta	5.59	CRUSTACEA	0.01
Anoplogaster cornuta	5.59	CRUSTACEA	0.01
Anoplogaster cornuta	5.59	CRUSTACEA	0.01
Anoplogaster cornuta	5.59	CRUSTACEA	0.01
Anoplogaster cornuta	5.59	CRUSTACEA	0.01
Anoplogaster cornuta	5.59	CRUSTACEA	0.01
Anoplogaster cornuta	5.59	CRUSTACEA	0.01
Anoplogaster cornuta	5.59	CRUSTACEA	0.01
Anoplogaster cornuta	5.59	CRUSTACEA	0.03
Anoplogaster cornuta	5.59	CRUSTACEA	0.03
Anoplogaster cornuta	5.59	CRUSTACEA	0.01
Anoplogaster cornuta	4.56	CRUSTACEA	0.03
Anoplogaster cornuta	4.56	CRUSTACEA	0.03
Anoplogaster cornuta	4.56	CRUSTACEA	0.03
Anoplogaster cornuta	4.56	CRUSTACEA	0.03
Anoplogaster cornuta	4.56	CRUSTACEA	0.03
Anoplogaster cornuta	4.56	CRUSTACEA	0.01
Anoplogaster cornuta	4.56	CRUSTACEA	0.04
Anoplogaster cornuta	4.56	CRUSTACEA	0.03
Anoplogaster cornuta	4.56	CRUSTACEA	0.03
Anoplogaster cornuta	4.56	CRUSTACEA	0.08
Anoplogaster cornuta	4.56	CRUSTACEA	0.26
Anoplogaster cornuta	4.56	CRUSTACEA	0.23
Anoplogaster cornuta	4.56	CRUSTACEA	0.11
Anoplogaster cornuta	4.56	CRUSTACEA	0.23
Anoplogaster cornuta	4.56	CRUSTACEA	0.05
Anoplogaster cornuta	4.56	CRUSTACEA	0.01
Anoplogaster cornuta	1.9	CRUSTACEA	0.02
Anoplogaster cornuta	1.9	CRUSTACEA	0.01
Anoplogaster cornuta	1.9	CRUSTACEA	0.01
Anoplogaster cornuta	1.9	CRUSTACEA	0.02
Anoplogaster cornuta	3.14	CRUSTACEA	0.04
Anoplogaster cornuta	3.14	CRUSTACEA	0.07
Anoplogaster cornuta	3.14	CRUSTACEA	0.05
Anoplogaster cornuta	3.14	CRUSTACEA	0.01
Anoplogaster cornuta	3.14	CRUSTACEA	0.03
Anoplogaster cornuta	3.14	CRUSTACEA	0.01
Anoplogaster cornuta	3.14	CRUSTACEA	0.01
Anoplogaster cornuta	3.14	CRUSTACEA	0.01
Anoplogaster cornuta	3.14	CRUSTACEA	0.01
Anoplogaster cornuta	3.14	CRUSTACEA	0.03
Anoplogaster cornuta	3.14	CRUSTACEA	0.03
Anoplogaster cornuta	3.14	CRUSTACEA	0.03
Anoplogaster cornuta	3.14	CRUSTACEA	0.03
Anoplogaster cornuta	3.14	CRUSTACEA	0.18
Anoplogaster cornuta	3.14	CRUSTACEA	0.03
Anoplogaster cornuta	3.14	CRUSTACEA	0.03
Anoplogaster cornuta	3.14	CRUSTACEA	0.03
Anoplogaster cornuta	3.14	CRUSTACEA	0.01
Anoplogaster cornuta	3.14	CRUSTACEA	0.03
Anoplogaster cornuta	5.93	CRUSTACEA	0.24
Anoplogaster cornuta	5.93	CRUSTACEA	0.24
Anoplogaster cornuta	5.93	CRUSTACEA	0.24
Anoplogaster cornuta	5.93	CRUSTACEA	0.25
Anoplogaster cornuta	5.93	CRUSTACEA	0.24
Anoplogaster cornuta	5.93	CRUSTACEA	0.14
Anoplogaster cornuta	5.93	CRUSTACEA	0.24
Anoplogaster cornuta	5.93	CRUSTACEA	0.24
Anoplogaster cornuta	5.93	CRUSTACEA	0.24
Anoplogaster cornuta	5.93	CRUSTACEA	0.24
Anoplogaster cornuta	5.93	CRUSTACEA	0.24
Anoplogaster cornuta	5.93	CRUSTACEA	0.24
Anoplogaster cornuta	5.93	CRUSTACEA	0.13
Anoplogaster cornuta	5.93	CRUSTACEA	0.15
Anoplogaster cornuta	4.25	CRUSTACEA	0.02
Anoplogaster cornuta	4.25	CRUSTACEA	0.03
Anoplogaster cornuta	4.25	CRUSTACEA	0.02
Anoplogaster cornuta	4.25	CRUSTACEA	0.02
Anoplogaster cornuta	4.25	CRUSTACEA	0.02
Anoplogaster cornuta	4.25	CRUSTACEA	0.02
Anoplogaster cornuta	4.25	CRUSTACEA	0.02
Anoplogaster cornuta	4.25	CRUSTACEA	0.01
Anoplogaster cornuta	4.25	CRUSTACEA	0.01
Anoplogaster cornuta	4.25	CRUSTACEA	0.01
Anoplogaster cornuta	4.25	CRUSTACEA	0.04
Anoplogaster cornuta	4.25	CRUSTACEA	0.04
Anoplogaster cornuta	4.25	CRUSTACEA	0.04
Anoplogaster cornuta	4.25	CRUSTACEA	0.04
Anoplogaster cornuta	4.25	CRUSTACEA	0.04
Anoplogaster cornuta	4.25	CRUSTACEA	0.04
Anoplogaster cornuta	4.25	CRUSTACEA	0.02
Anoplogaster cornuta	4.25	CRUSTACEA	0.04
Anoplogaster cornuta	4.25	CRUSTACEA	0.23
Anoplogaster cornuta	4.25	CRUSTACEA	0.01
Anoplogaster cornuta	4.25	CRUSTACEA	0.01
Anoplogaster cornuta	4.25	CRUSTACEA	0.01
Anoplogaster cornuta	4.25	CRUSTACEA	0.01
Anoplogaster cornuta	4.25	CRUSTACEA	0.01
Anoplogaster cornuta	4.25	CRUSTACEA	0.01
Anoplogaster cornuta	4.25	CRUSTACEA	0.01
Anoplogaster cornuta	4.25	CRUSTACEA	0.01
Anoplogaster cornuta	4.25	CRUSTACEA	0.01
Anoplogaster cornuta	9.48	CRUSTACEA	0.22
Anoplogaster cornuta	9.48	CRUSTACEA	0.22
Anoplogaster cornuta	9.48	CRUSTACEA	0.22
Anoplogaster cornuta	9.48	CRUSTACEA	0.22
Anoplogaster cornuta	9.48	CRUSTACEA	0.22
Anoplogaster cornuta	9.48	CRUSTACEA	0.22
Anoplogaster cornuta	9.48	CRUSTACEA	0.14
Anoplogaster cornuta	9.48	CRUSTACEA	0.26
Anoplogaster cornuta	9.48	CRUSTACEA	0.22
Anoplogaster cornuta	9.48	CRUSTACEA	0.22
Anoplogaster cornuta	9.48	CRUSTACEA	0.22
Anoplogaster cornuta	9.48	CRUSTACEA	0.04
Anoplogaster cornuta	9.48	CRUSTACEA	0.02
Anoplogaster cornuta	9.48	CRUSTACEA	0.04
Anoplogaster cornuta	9.48	CRUSTACEA	0.06
Anoplogaster cornuta	9.48	CRUSTACEA	0.04
Anoplogaster cornuta	9.48	CRUSTACEA	0.04
Anoplogaster cornuta	9.48	CRUSTACEA	0.04
Anoplogaster cornuta	9.48	CRUSTACEA	0.04
Anoplogaster cornuta	9.48	CRUSTACEA	0.04
Anoplogaster cornuta	9.48	CRUSTACEA	0.04
Anoplogaster cornuta	9.48	CRUSTACEA	0.04
Anoplogaster cornuta	9.48	CRUSTACEA	0.17
Anoplogaster cornuta	9.48	CRUSTACEA	0.14
Anoplogaster cornuta	9.48	CRUSTACEA	0.43
Anoplogaster cornuta	5.21	CRUSTACEA	0.15
Anoplogaster cornuta	5.21	CRUSTACEA	0.15
Anoplogaster cornuta	5.21	CRUSTACEA	0.15
Anoplogaster cornuta	5.21	CRUSTACEA	0.15
Anoplogaster cornuta	5.21	CRUSTACEA	0.15
Anoplogaster cornuta	5.21	CRUSTACEA	0.15
Anoplogaster cornuta	5.21	CRUSTACEA	0.15
Anoplogaster cornuta	5.21	CRUSTACEA	0.15
Anoplogaster cornuta	5.21	CRUSTACEA	0.15
Anoplogaster cornuta	5.21	CRUSTACEA	0.15
Anoplogaster cornuta	5.21	CRUSTACEA	0.15
Anoplogaster cornuta	5.21	CRUSTACEA	0.15
Anoplogaster cornuta	5.21	CRUSTACEA	0.04
Anoplogaster cornuta	5.21	CRUSTACEA	0.0244444
Anoplogaster cornuta	5.21	CRUSTACEA	0.0244444
Anoplogaster cornuta	5.21	CRUSTACEA	0.0244444
Anoplogaster cornuta	5.21	CRUSTACEA	0.0244444
Anoplogaster cornuta	5.21	CRUSTACEA	0.0244444
Anoplogaster cornuta	5.21	CRUSTACEA	0.0244444
Anoplogaster cornuta	5.21	CRUSTACEA	0.0244444
Anoplogaster cornuta	5.21	CRUSTACEA	0.0244444
Anoplogaster cornuta	5.21	CRUSTACEA	0.0244444
Anoplogaster cornuta	4.14	CRUSTACEA	0.05
Anoplogaster cornuta	4.14	CRUSTACEA	0.05
Anoplogaster cornuta	4.14	CRUSTACEA	0.24
Anoplogaster cornuta	4.14	CRUSTACEA	0.05
Anoplogaster cornuta	4.14	CRUSTACEA	0.05
Anoplogaster cornuta	4.14	CRUSTACEA	0.05
Anoplogaster cornuta	4.14	CRUSTACEA	0.05
Anoplogaster cornuta	4.14	CRUSTACEA	0.05
Anoplogaster cornuta	4.14	CRUSTACEA	0.02
Anoplogaster cornuta	4.14	CRUSTACEA	0.05
Anoplogaster cornuta	4.14	CRUSTACEA	0.05
Anoplogaster cornuta	4.14	CRUSTACEA	0.05
Anoplogaster cornuta	4.14	CRUSTACEA	0.05
Anoplogaster cornuta	4.14	CRUSTACEA	0.05
Anoplogaster cornuta	4.14	CRUSTACEA	0.05
Anoplogaster cornuta	4.14	CRUSTACEA	0.05
Anoplogaster cornuta	4.14	CRUSTACEA	0.01
Anoplogaster cornuta	4.14	CRUSTACEA	0.02
Anoplogaster cornuta	4.82	CRUSTACEA	0.05
Anoplogaster cornuta	4.82	CRUSTACEA	0.3
Anoplogaster cornuta	4.82	CRUSTACEA	0.26
Anoplogaster cornuta	4.82	CRUSTACEA	0.26
Anoplogaster cornuta	4.82	CRUSTACEA	0.26
Anoplogaster cornuta	4.82	CRUSTACEA	0.05
Anoplogaster cornuta	4.82	CRUSTACEA	0.01
Anoplogaster cornuta	4.61	CRUSTACEA	0.13
Anoplogaster cornuta	4.61	CRUSTACEA	0.34
Anoplogaster cornuta	4.61	CRUSTACEA	0.13
Anoplogaster cornuta	4.61	CRUSTACEA	0.13
Anoplogaster cornuta	4.61	CRUSTACEA	0.13
Anoplogaster cornuta	4.61	CRUSTACEA	0.13
Anoplogaster cornuta	4.61	CRUSTACEA	0.13
Anoplogaster cornuta	4.61	CRUSTACEA	0.13
Anoplogaster cornuta	4.61	CRUSTACEA	0.03
Anoplogaster cornuta	4.61	CRUSTACEA	0.13
Anoplogaster cornuta	4.61	CRUSTACEA	0.13
Anoplogaster cornuta	4.61	CRUSTACEA	0.13
Anoplogaster cornuta	4.61	CRUSTACEA	0.13
Anoplogaster cornuta	4.61	CRUSTACEA	0.13
Anoplogaster cornuta	4.61	CRUSTACEA	0.13
Anoplogaster cornuta	4.61	CRUSTACEA	0.13
Anoplogaster cornuta	4.61	CRUSTACEA	0.13
Anoplogaster cornuta	4.61	CRUSTACEA	0.13
Anoplogaster cornuta	4.61	CRUSTACEA	0.13
Anoplogaster cornuta	4.61	CRUSTACEA	0.13
Anoplogaster cornuta	4.61	CRUSTACEA	0.13
Anoplogaster cornuta	4.61	CRUSTACEA	0.04
Anoplogaster cornuta	4.61	CRUSTACEA	0.03
Anoplogaster cornuta	4.61	CRUSTACEA	0.01
Anoplogaster cornuta	4.61	CRUSTACEA	0.03
Anoplogaster cornuta	4.61	CRUSTACEA	0.04
Anoplogaster cornuta	4.61	CRUSTACEA	0.04
Anoplogaster cornuta	4.61	CRUSTACEA	0.04
Anoplogaster cornuta	4.61	CRUSTACEA	0.04
Anoplogaster cornuta	4.61	CRUSTACEA	0.04
Anoplogaster cornuta	4.61	CRUSTACEA	0.04
Anoplogaster cornuta	4.61	CRUSTACEA	0.02
Anoplogaster cornuta	4.61	CRUSTACEA	0.01
Anoplogaster cornuta	4.61	CRUSTACEA	0.01
Anoplogaster cornuta	4.61	CRUSTACEA	0.02
Anoplogaster cornuta	3.58	CRUSTACEA	0.33
Anoplogaster cornuta	3.58	CRUSTACEA	0.09
Anoplogaster cornuta	3.58	CRUSTACEA	0.33
Anoplogaster cornuta	3.58	CRUSTACEA	0.33
Anoplogaster cornuta	3.58	CRUSTACEA	0.33
Anoplogaster cornuta	3.58	CRUSTACEA	0.33
Anoplogaster cornuta	3.58	CRUSTACEA	0.45
Anoplogaster cornuta	3.58	CRUSTACEA	0.33
Anoplogaster cornuta	3.58	CRUSTACEA	0.33
Anoplogaster cornuta	3.58	CRUSTACEA	0.33
Anoplogaster cornuta	3.58	CRUSTACEA	0.33
Anoplogaster cornuta	3.58	CRUSTACEA	0.03
Anoplogaster cornuta	1.03	CRUSTACEA	0.01
Anoplogaster cornuta	1.03	CRUSTACEA	0.01
Anoplogaster cornuta	1.03	CRUSTACEA	0.01
Anoplogaster cornuta	1.03	CRUSTACEA	0.01
Anoplogaster cornuta	1.03	CRUSTACEA	0.01
Anoplogaster cornuta	1.03	CRUSTACEA	0.01
Anoplogaster cornuta	1.03	CRUSTACEA	0.01
Anoplogaster cornuta	4.21	CRUSTACEA	0.04
Anoplogaster cornuta	4.21	CRUSTACEA	0.04
Anoplogaster cornuta	4.21	CRUSTACEA	0.05
Anoplogaster cornuta	4.21	CRUSTACEA	0.04
Anoplogaster cornuta	4.21	CRUSTACEA	0.01
Anoplogaster cornuta	4.21	CRUSTACEA	0.04
Anoplogaster cornuta	4.21	CRUSTACEA	0.04
Anoplogaster cornuta	4.21	CRUSTACEA	0.04
Anoplogaster cornuta	4.21	CRUSTACEA	0.04
Anoplogaster cornuta	4.21	CRUSTACEA	0.04
Anoplogaster cornuta	4.21	CRUSTACEA	0.04
Anoplogaster cornuta	4.21	CRUSTACEA	0.02
Anoplogaster cornuta	4.21	CRUSTACEA	0.04
Anoplogaster cornuta	4.21	CRUSTACEA	0.09
Anoplogaster cornuta	4.21	CRUSTACEA	0.09
Anoplogaster cornuta	4.21	CRUSTACEA	0.02
Anoplogaster cornuta	4.21	CRUSTACEA	0.08
Anoplogaster cornuta	4.21	CRUSTACEA	0.08
Anoplogaster cornuta	4.21	CRUSTACEA	0.01
Anoplogaster cornuta	4.21	CRUSTACEA	0.01
Anoplogaster cornuta	4.21	CRUSTACEA	0.01
Anoplogaster cornuta	4.21	CRUSTACEA	0.01
Anoplogaster cornuta	4.21	CRUSTACEA	0.01
Anoplogaster cornuta	4.21	CRUSTACEA	0.01
Anoplogaster cornuta	4.21	CRUSTACEA	0.01
Anoplogaster cornuta	4.21	CRUSTACEA	0.01
Anoplogaster cornuta	4.21	CRUSTACEA	0.01
Anoplogaster cornuta	4.21	CRUSTACEA	0.01
Anoplogaster cornuta	4.21	CRUSTACEA	0.17
Anoplogaster cornuta	4.21	CRUSTACEA	0.19
Anoplogaster cornuta	4.21	CRUSTACEA	0.17
Anoplogaster cornuta	4.21	CRUSTACEA	0.12
Anoplogaster cornuta	4.21	CRUSTACEA	0.01
Anoplogaster cornuta	4.21	CRUSTACEA	0.01
Anoplogaster cornuta	4.21	CRUSTACEA	0.01
Anoplogaster cornuta	4.21	CRUSTACEA	0.01
Anoplogaster cornuta	4.21	CRUSTACEA	0.16
Anoplogaster cornuta	4.21	CRUSTACEA	0.01
Anoplogaster cornuta	4.21	CRUSTACEA	0.01
Anoplogaster cornuta	4.21	CRUSTACEA	0.01
Anoplogaster cornuta	4.21	CRUSTACEA	0.01
Anoplogaster cornuta	4.21	CRUSTACEA	0.26
Anoplogaster cornuta	4.21	CRUSTACEA	0.02
Anoplogaster cornuta	4.21	CRUSTACEA	0.02
Omosudis lowii	17.71	CRUSTACEA	0.14
Omosudis lowii	15.08	CRUSTACEA	0.12
Alepisaurus ferox	27.28	FISH	1.71
Alepisaurus ferox	744.9	FISH	1.87
Alepisaurus ferox	66.67	FISH	1.48
Alepisaurus ferox	5.95	FISH	0.83
Alepisaurus ferox	5.95	FISH	1.45
Anoplogaster cornuta	8.32	FISH	0.41
Alepisaurus ferox	25.11	FISH	2.98
Alepisaurus ferox	22.34	FISH	0.39
Alepisaurus ferox	22.34	FISH	1.14
Alepisaurus ferox	22.34	FISH	0.28
Alepisaurus ferox	6.47	FISH	0.77
Alepisaurus ferox	11.34	FISH	0.19
Alepisaurus ferox	11.34	FISH	0.47
Alepisaurus ferox	18.66	FISH	9.88
Alepisaurus ferox	18.66	FISH	0.136667
Alepisaurus ferox	18.66	FISH	0.136667
Alepisaurus ferox	18.66	FISH	0.136667
Alepisaurus ferox	18.66	FISH	0.136667
Alepisaurus ferox	18.66	FISH	0.136667
Alepisaurus ferox	18.66	FISH	0.136667
Alepisaurus ferox	24.43	FISH	0.09
Alepisaurus ferox	24.43	FISH	0.33
Alepisaurus ferox	24.43	FISH	0.42
Alepisaurus ferox	24.43	FISH	0.02
Alepisaurus ferox	167.74	FISH	0.39
Alepisaurus ferox	7.69	FISH	0.73
Alepisaurus ferox	3.77	FISH	0.37
Alepisaurus ferox	18.75	FISH	2.22
Alepisaurus ferox	18.75	FISH	2.28
Alepisaurus ferox	18.75	FISH	2.1
Alepisaurus ferox	18.75	FISH	0.47
Alepisaurus ferox	26.79	FISH	0.42
Alepisaurus ferox	14.62	FISH	0.58
Alepisaurus ferox	14.62	FISH	0.18
Alepisaurus ferox	11.75	FISH	1.3
Alepisaurus ferox	20.78	FISH	0.05
Alepisaurus ferox	7.94	FISH	0.055
Alepisaurus ferox	7.94	FISH	0.055
Alepisaurus ferox	7.94	FISH	0.055
Alepisaurus ferox	7.94	FISH	0.055
Alepisaurus ferox	7.94	FISH	0.055
Alepisaurus ferox	7.94	FISH	0.055
Alepisaurus ferox	7.94	FISH	0.055
Alepisaurus ferox	7.94	FISH	0.055
Alepisaurus ferox	7.94	FISH	0.055
Alepisaurus ferox	7.94	FISH	0.055
Alepisaurus ferox	7.94	FISH	0.05
Alepisaurus ferox	7.94	FISH	0.06
Alepisaurus ferox	7.94	FISH	0.055
Alepisaurus ferox	7.94	FISH	0.055
Alepisaurus ferox	7.94	FISH	0.055
Alepisaurus ferox	7.94	FISH	0.08
Alepisaurus ferox	7.94	FISH	0.055
Alepisaurus ferox	7.94	FISH	0.055
Alepisaurus ferox	7.94	FISH	0.055
Alepisaurus ferox	7.94	FISH	0.055
Alepisaurus ferox	7.94	FISH	0.055
Alepisaurus ferox	7.94	FISH	0.05
Alepisaurus ferox	7.94	FISH	0.055
Alepisaurus ferox	7.94	FISH	0.055
Alepisaurus ferox	7.94	FISH	0.055
Alepisaurus ferox	24.12	FISH	1.27
Alepisaurus ferox	26.56	FISH	1.9
Alepisaurus ferox	33.56	FISH	1.39
Alepisaurus ferox	33.56	FISH	1.84
Alepisaurus ferox	33.56	FISH	0.07
Alepisaurus ferox	8.4	FISH	0.34
Alepisaurus ferox	8.4	FISH	0.05
Alepisaurus ferox	8.4	FISH	0.13
Alepisaurus ferox	10.85	FISH	1.69
Alepisaurus ferox	14.36	FISH	0.45
Alepisaurus ferox	14.36	FISH	0.32
Alepisaurus ferox	14.36	FISH	0.12
Alepisaurus ferox	14.36	FISH	0.81
Alepisaurus ferox	13.88	FISH	0.04
Alepisaurus ferox	13.88	FISH	0.28
Alepisaurus ferox	13.88	FISH	0.15
Alepisaurus ferox	4.98	FISH	0.52
Alepisaurus ferox	4.98	FISH	0.635
Alepisaurus ferox	4.98	FISH	0.75
Alepisaurus ferox	1.04	FISH	0.08
Alepisaurus ferox	1.04	FISH	0.08
Alepisaurus ferox	8.67	FISH	0.79
Alepisaurus ferox	8.67	FISH	0.31
Alepisaurus ferox	8.67	FISH	0.22
Alepisaurus ferox	0.33	FISH	0.05
Alepisaurus ferox	0.33	FISH	0.05
Alepisaurus ferox	0.33	FISH	0.05
Alepisaurus ferox	0.33	FISH	0.05
Alepisaurus ferox	0.33	FISH	0.05
Alepisaurus ferox	0.33	FISH	0.05
Alepisaurus ferox	0.33	FISH	0.05
Alepisaurus ferox	0.33	FISH	0.05
Alepisaurus ferox	0.33	FISH	0.05
Alepisaurus ferox	0.33	FISH	0.05
Alepisaurus ferox	6.27	FISH	0.02
Alepisaurus ferox	5.67	FISH	0.81
Alepisaurus ferox	5.67	FISH	0.08
Alepisaurus ferox	5.67	FISH	0.03
Alepisaurus ferox	5.67	FISH	0.07
Alepisaurus ferox	3.34	FISH	0.19
Alepisaurus ferox	3.34	FISH	0.19
Alepisaurus ferox	3.34	FISH	0.05
Alepisaurus ferox	3.34	FISH	0.06
Alepisaurus ferox	3.34	FISH	0.03
Alepisaurus ferox	3.47	FISH	0.1
Alepisaurus ferox	6.66	FISH	0.71
Alepisaurus ferox	6.66	FISH	0.5
Alepisaurus ferox	3.13	FISH	0.09
Alepisaurus ferox	3.13	FISH	0.155
Alepisaurus ferox	3.13	FISH	0.22
Alepisaurus ferox	3.76	FISH	0.49
Alepisaurus ferox	3.26	FISH	0.09
Alepisaurus ferox	3.26	FISH	0.06
Alepisaurus ferox	3.26	FISH	0.09
Alepisaurus ferox	3.26	FISH	0.12
Alepisaurus ferox	3.26	FISH	0.09
Alepisaurus ferox	11.24	FISH	0.54
Alepisaurus ferox	6.36	FISH	0.03
Alepisaurus ferox	6.36	FISH	0.03
Alepisaurus ferox	11.23	FISH	0.33
Alepisaurus ferox	11.23	FISH	0.47
Alepisaurus ferox	11.23	FISH	0.06
Alepisaurus ferox	11.23	FISH	0.07
Alepisaurus ferox	2.68	FISH	0.06
Alepisaurus ferox	2.68	FISH	0.06
Alepisaurus ferox	2.68	FISH	0.1
Alepisaurus ferox	5.49	FISH	0.08
Alepisaurus ferox	3.21	FISH	0.08
Alepisaurus ferox	23.76	FISH	0.52
Alepisaurus ferox	23.76	FISH	0.47
Alepisaurus ferox	23.76	FISH	0.15
Alepisaurus ferox	23.76	FISH	0.16
Alepisaurus ferox	23.76	FISH	0.44
Alepisaurus ferox	18.43	FISH	0.57
Alepisaurus ferox	18.43	FISH	0.33
Alepisaurus ferox	18.43	FISH	0.33
Alepisaurus ferox	18.43	FISH	1.49
Alepisaurus ferox	18.43	FISH	0.06
Alepisaurus ferox	18.43	FISH	0.08
Alepisaurus ferox	28.8	FISH	1.14
Alepisaurus ferox	28.8	FISH	0.23
Alepisaurus ferox	28.8	FISH	1.14
Alepisaurus ferox	28.8	FISH	4.02
Alepisaurus ferox	5.89	FISH	0.06
Alepisaurus ferox	5.89	FISH	0.06
Alepisaurus ferox	5.89	FISH	0.06
Alepisaurus ferox	5.89	FISH	0.06
Alepisaurus ferox	5.89	FISH	0.06
Alepisaurus ferox	5.89	FISH	0.12
Alepisaurus ferox	5.89	FISH	0.05
Alepisaurus ferox	5.89	FISH	0.06
Alepisaurus ferox	5.89	FISH	0.19
Alepisaurus ferox	5.89	FISH	0.07
Alepisaurus ferox	5.89	FISH	0.08
Alepisaurus ferox	5.89	FISH	0.07
Alepisaurus ferox	5.89	FISH	0.08
Alepisaurus ferox	5.89	FISH	0.17
Alepisaurus ferox	5.89	FISH	0.11
Alepisaurus ferox	5.89	FISH	0.08
Alepisaurus ferox	6.82	FISH	0.07
Alepisaurus ferox	6.82	FISH	0.07
Alepisaurus ferox	5.75	FISH	0.22
Alepisaurus ferox	5.75	FISH	1.75
Alepisaurus ferox	3.16	FISH	0.41
Alepisaurus ferox	3.16	FISH	0.1
Alepisaurus ferox	3.16	FISH	0.03
Alepisaurus ferox	3.16	FISH	0.03
Alepisaurus ferox	30.32	FISH	1.41
Alepisaurus ferox	30.32	FISH	0.32
Alepisaurus ferox	30.32	FISH	0.32
Alepisaurus ferox	30.32	FISH	0.29
Alepisaurus ferox	30.32	FISH	0.32
Alepisaurus ferox	30.32	FISH	0.07
Alepisaurus ferox	6.46	FISH	1.63
Alepisaurus ferox	65.55	FISH	2.14
Alepisaurus ferox	65.55	FISH	1.28
Alepisaurus ferox	65.55	FISH	0.92
Alepisaurus ferox	65.55	FISH	1.4
Alepisaurus ferox	6.33	FISH	0.52
Alepisaurus ferox	6.33	FISH	0.14
Alepisaurus ferox	6.33	FISH	0.15
Alepisaurus ferox	6.33	FISH	0.07
Alepisaurus ferox	6.33	FISH	0.12
Alepisaurus ferox	6.33	FISH	0.075
Alepisaurus ferox	6.33	FISH	0.03
Alepisaurus ferox	6.33	FISH	0.06
Alepisaurus ferox	6.33	FISH	0.04
Alepisaurus ferox	6.33	FISH	0.06
Alepisaurus ferox	2.44	FISH	0.26
Alepisaurus ferox	2.44	FISH	0.14
Alepisaurus ferox	2.44	FISH	0.04
Alepisaurus ferox	2.44	FISH	0.05
Alepisaurus ferox	2.44	FISH	0.05
Alepisaurus ferox	6.93	FISH	0.95
Alepisaurus ferox	6.93	FISH	0.13
Alepisaurus ferox	6.93	FISH	0.07
Alepisaurus ferox	6.93	FISH	0.1
Alepisaurus ferox	6.93	FISH	0.14
Alepisaurus ferox	6.71	FISH	0.28
Alepisaurus ferox	6.71	FISH	0.32
Alepisaurus ferox	60.93	FISH	0.23
Alepisaurus ferox	60.93	FISH	0.28
Alepisaurus ferox	60.93	FISH	0.12
Alepisaurus ferox	60.93	FISH	0.46
Alepisaurus ferox	60.93	FISH	0.59
Alepisaurus ferox	60.93	FISH	3.11
Alepisaurus ferox	60.93	FISH	0.08
Alepisaurus ferox	60.93	FISH	0.12
Alepisaurus ferox	40.15	FISH	1.05
Alepisaurus ferox	40.15	FISH	2.88
Alepisaurus ferox	40.15	FISH	0.07
Alepisaurus ferox	40.15	FISH	0.18
Alepisaurus ferox	3.99	FISH	1.02
Alepisaurus ferox	3.99	FISH	0.08
Alepisaurus ferox	8.9	FISH	0.75
Alepisaurus ferox	8.9	FISH	0.26
Alepisaurus ferox	8.9	FISH	0.07
Alepisaurus ferox	8.9	FISH	0.26
Alepisaurus ferox	8.9	FISH	0.26
Alepisaurus ferox	8.9	FISH	0.26
Alepisaurus ferox	8.9	FISH	0.09
Alepisaurus ferox	8.9	FISH	0.09
Alepisaurus ferox	8.9	FISH	0.03
Alepisaurus ferox	8.9	FISH	0.03
Alepisaurus ferox	8.9	FISH	0.03
Alepisaurus ferox	8.9	FISH	0.03
Alepisaurus ferox	1.86	FISH	0.52
Alepisaurus ferox	1.86	FISH	0.14
Alepisaurus ferox	1.86	FISH	0.03
Alepisaurus ferox	5.86	FISH	0.4
Alepisaurus ferox	5.86	FISH	0.01
Alepisaurus ferox	5.86	FISH	0.03
Alepisaurus ferox	5.86	FISH	0.01
Alepisaurus ferox	80.8	FISH	2.18
Alepisaurus ferox	80.8	FISH	0.76
Alepisaurus ferox	80.8	FISH	1.56
Alepisaurus ferox	41.93	FISH	0.39
Alepisaurus ferox	41.93	FISH	0.31
Alepisaurus ferox	41.93	FISH	0.32
Alepisaurus ferox	41.93	FISH	2.6
Alepisaurus ferox	41.93	FISH	0.52
Alepisaurus ferox	41.93	FISH	0.52
Alepisaurus ferox	41.93	FISH	0.84
Alepisaurus ferox	41.93	FISH	0.13
Alepisaurus ferox	41.93	FISH	0.24
Alepisaurus ferox	41.93	FISH	0.1
Alepisaurus ferox	41.93	FISH	0.1
Alepisaurus ferox	1.1	FISH	0.06
Alepisaurus ferox	1.1	FISH	0.04
Alepisaurus ferox	1.1	FISH	0.03
Alepisaurus ferox	1.1	FISH	0.04
Alepisaurus ferox	14.36	FISH	0.26
Alepisaurus ferox	14.36	FISH	0.19
Alepisaurus ferox	14.36	FISH	0.14
Alepisaurus ferox	14.36	FISH	0.22
Alepisaurus ferox	18.45	FISH	0.96
Alepisaurus ferox	18.45	FISH	0.3
Alepisaurus ferox	18.45	FISH	0.09
Alepisaurus ferox	18.45	FISH	0.06
Alepisaurus ferox	13.74	FISH	0.15
Alepisaurus ferox	13.74	FISH	0.15
Alepisaurus ferox	13.74	FISH	0.15
Alepisaurus ferox	13.74	FISH	0.15
Alepisaurus ferox	13.74	FISH	0.15
Alepisaurus ferox	13.74	FISH	0.33
Alepisaurus ferox	13.74	FISH	0.15
Alepisaurus ferox	13.74	FISH	0.15
Alepisaurus ferox	13.74	FISH	0.15
Alepisaurus ferox	13.74	FISH	0.15
Alepisaurus ferox	13.74	FISH	0.15
Alepisaurus ferox	13.74	FISH	0.15
Alepisaurus ferox	13.74	FISH	1.14
Alepisaurus ferox	13.74	FISH	0.18
Alepisaurus ferox	3.4	FISH	0.16
Alepisaurus ferox	12.07	FISH	1.66
Alepisaurus ferox	12.07	FISH	0.59
Alepisaurus ferox	12.07	FISH	0.9
Alepisaurus ferox	4.72	FISH	0.06
Alepisaurus ferox	14.08	FISH	0.56
Alepisaurus ferox	18.6	FISH	0.13
Alepisaurus ferox	18.6	FISH	0.07
Alepisaurus ferox	18.6	FISH	0.04
Alepisaurus ferox	18.6	FISH	0.07
Alepisaurus ferox	1.84	FISH	0.02
Alepisaurus ferox	1.84	FISH	0.02
Alepisaurus ferox	1.84	FISH	0.01
Alepisaurus ferox	1.84	FISH	0.02
Alepisaurus ferox	1.84	FISH	0.02
Alepisaurus ferox	1.84	FISH	0.02
Alepisaurus ferox	1.84	FISH	0.02
Alepisaurus ferox	1.84	FISH	0.02
Alepisaurus ferox	1.84	FISH	0.02
Alepisaurus ferox	1.84	FISH	0.02
Alepisaurus ferox	1.84	FISH	0.02
Alepisaurus ferox	1.84	FISH	0.02
Alepisaurus ferox	1.84	FISH	0.02
Alepisaurus ferox	1.84	FISH	0.05
Alepisaurus ferox	1.84	FISH	0.02
Alepisaurus ferox	1.84	FISH	0.02
Alepisaurus ferox	1.84	FISH	0.02
Alepisaurus ferox	1.84	FISH	0.02
Alepisaurus ferox	1.84	FISH	0.02
Alepisaurus ferox	1.84	FISH	0.02
Alepisaurus ferox	1.84	FISH	0.02
Alepisaurus ferox	1.84	FISH	0.02
Alepisaurus ferox	1.84	FISH	0.02
Alepisaurus ferox	1.84	FISH	0.02
Alepisaurus ferox	1.84	FISH	0.02
Alepisaurus ferox	1.84	FISH	0.02
Alepisaurus ferox	1.84	FISH	0.02
Alepisaurus ferox	1.84	FISH	0.02
Alepisaurus ferox	1.84	FISH	0.02
Alepisaurus ferox	1.84	FISH	0.02
Alepisaurus ferox	1.84	FISH	0.06
Alepisaurus ferox	1.84	FISH	0.02
Alepisaurus ferox	1.84	FISH	0.01
Alepisaurus ferox	1.84	FISH	0.01
Alepisaurus ferox	1.84	FISH	0.01
Alepisaurus ferox	1.84	FISH	0.03
Alepisaurus ferox	1.84	FISH	0.01
Alepisaurus ferox	1.84	FISH	0.01
Anoplogaster cornuta	12.09	FISH	0.16
Anoplogaster cornuta	12.09	FISH	0.01
Anoplogaster cornuta	6.99	FISH	0.03
Anoplogaster cornuta	6.92	FISH	1.05
Anoplogaster cornuta	2.13	FISH	0.42
Anoplogaster cornuta	2.13	FISH	0.21
Anoplogaster cornuta	7.89	FISH	0.05
Anoplogaster cornuta	2.74	FISH	0.11
Anoplogaster cornuta	2.74	FISH	0.16
Anoplogaster cornuta	10.5	FISH	0.31
Anoplogaster cornuta	3.3	FISH	0.11
Anoplogaster cornuta	3.67	FISH	0.09
Anoplogaster cornuta	3.67	FISH	0.13
Anoplogaster cornuta	3.67	FISH	0.05
Anoplogaster cornuta	2.59	FISH	0.26
Anoplogaster cornuta	11.56	FISH	1.86
Anoplogaster cornuta	11.08	FISH	0.29
Anoplogaster cornuta	11.08	FISH	0.02
Anoplogaster cornuta	11.08	FISH	0.28
Anoplogaster cornuta	4.41	FISH	0.35
Anoplogaster cornuta	4.41	FISH	0.37
Anoplogaster cornuta	5.59	FISH	0.08
Anoplogaster cornuta	5.59	FISH	0.01
Anoplogaster cornuta	5.59	FISH	0.01
Anoplogaster cornuta	4.56	FISH	0.4
Anoplogaster cornuta	4.56	FISH	0.4
Anoplogaster cornuta	4.56	FISH	0.4
Anoplogaster cornuta	4.56	FISH	0.08
Anoplogaster cornuta	4.56	FISH	0.55
Anoplogaster cornuta	3.14	FISH	0.02
Anoplogaster cornuta	3.14	FISH	0.01
Anoplogaster cornuta	3.14	FISH	0.01
Anoplogaster cornuta	3.14	FISH	0.02
Anoplogaster cornuta	3.14	FISH	0.02
Anoplogaster cornuta	3.14	FISH	0.01
Anoplogaster cornuta	3.14	FISH	0.02
Anoplogaster cornuta	4.25	FISH	0.31
Anoplogaster cornuta	5.21	FISH	0.02
Anoplogaster cornuta	5.21	FISH	0.13
Anoplogaster cornuta	1.03	FISH	0.16
Anoplogaster cornuta	1.03	FISH	0.19
Anoplogaster cornuta	1.03	FISH	0.16
Anoplogaster cornuta	4.21	FISH	0.01
Omosudis lowii	16.84	FISH	1.57
Omosudis lowii	16.84	FISH	1.51
Omosudis lowii	4.57	FISH	0.88
Omosudis lowii	4.41	FISH	0.09
Omosudis lowii	29.2	FISH	1.53
Omosudis lowii	29.2	FISH	1.47
Omosudis lowii	16.86	FISH	0.57
Omosudis lowii	16.86	FISH	1.37
Omosudis lowii	92	FISH	1
Omosudis lowii	7.54	FISH	1.02
Omosudis lowii	7.54	FISH	0.88
Omosudis lowii	7.54	FISH	0.57
Omosudis lowii	15.08	FISH	1.45
Omosudis lowii	15.08	FISH	0.53
Omosudis lowii	15.08	FISH	1.46
Omosudis lowii	15.08	FISH	0.41
Omosudis lowii	15.08	FISH	0.53
Omosudis lowii	22.52	FISH	1.41
Omosudis lowii	15.23	FISH	0.53
Omosudis lowii	3.19	FISH	1.65
Omosudis lowii	10.94	FISH	0.27
Omosudis lowii	17.56	FISH	0.66
Omosudis lowii	17.56	FISH	0.17
Omosudis lowii	29.73	FISH	2.73
Omosudis lowii	20.37	FISH	1.44
Omosudis lowii	28.96	FISH	0.13
Omosudis lowii	45.76	FISH	0.87
Omosudis lowii	10.28	FISH	0.35
Omosudis lowii	8.77	FISH	0.83
Omosudis lowii	8.77	FISH	0.98
Omosudis lowii	3.05	FISH	0.19
Omosudis lowii	6.51	FISH	0.57
Omosudis lowii	0.47	FISH	0.02
Omosudis lowii	4.07	FISH	0.53
Omosudis lowii	4.07	FISH	0.8
Omosudis lowii	9.63	FISH	0.19
Omosudis lowii	1.32	FISH	0.16
Alepisaurus ferox	28.8	GELATINOUS	0.08
Alepisaurus ferox	41.93	GELATINOUS	0.26
Anoplogaster cornuta	12.09	GELATINOUS	0.06
Anoplogaster cornuta	4.25	GELATINOUS	0.01
Anoplogaster cornuta	4.25	GELATINOUS	0.01
Alepisaurus ferox	66.67	MOLLUSC	0.05
Alepisaurus ferox	66.67	MOLLUSC	0.01
Alepisaurus ferox	5.95	MOLLUSC	0.01
Alepisaurus ferox	25.11	MOLLUSC	0.4
Alepisaurus ferox	11.34	MOLLUSC	0.19
Alepisaurus ferox	11.34	MOLLUSC	0.02
Alepisaurus ferox	11.34	MOLLUSC	0.02
Alepisaurus ferox	24.43	MOLLUSC	0.08
Alepisaurus ferox	24.43	MOLLUSC	0.22
Alepisaurus ferox	24.43	MOLLUSC	0.11
Alepisaurus ferox	167.74	MOLLUSC	0.11
Alepisaurus ferox	167.74	MOLLUSC	0.09
Alepisaurus ferox	7.69	MOLLUSC	0.37
Alepisaurus ferox	42.1	MOLLUSC	0.2
Alepisaurus ferox	3.77	MOLLUSC	1.07
Alepisaurus ferox	18.75	MOLLUSC	0.09
Alepisaurus ferox	18.75	MOLLUSC	0.87
Alepisaurus ferox	26.79	MOLLUSC	0.63
Alepisaurus ferox	26.79	MOLLUSC	0.39
Alepisaurus ferox	26.79	MOLLUSC	0.27
Alepisaurus ferox	26.79	MOLLUSC	0.23
Alepisaurus ferox	26.79	MOLLUSC	0.42
Alepisaurus ferox	20.78	MOLLUSC	0.03
Alepisaurus ferox	20.78	MOLLUSC	0.05
Alepisaurus ferox	20.78	MOLLUSC	0.04
Alepisaurus ferox	34.9	MOLLUSC	2.28
Alepisaurus ferox	34.9	MOLLUSC	1.12
Alepisaurus ferox	7.94	MOLLUSC	0.18
Alepisaurus ferox	1.42	MOLLUSC	0.25
Alepisaurus ferox	26.56	MOLLUSC	0.526667
Alepisaurus ferox	26.56	MOLLUSC	0.526667
Alepisaurus ferox	26.56	MOLLUSC	0.526667
Alepisaurus ferox	33.56	MOLLUSC	0.59
Alepisaurus ferox	33.56	MOLLUSC	1.425
Alepisaurus ferox	33.56	MOLLUSC	2.26
Alepisaurus ferox	33.56	MOLLUSC	0.04
Alepisaurus ferox	33.56	MOLLUSC	0.11
Alepisaurus ferox	8.4	MOLLUSC	0.24
Alepisaurus ferox	8.4	MOLLUSC	0.17
Alepisaurus ferox	8.4	MOLLUSC	0.03
Alepisaurus ferox	14.36	MOLLUSC	0.05
Alepisaurus ferox	4.98	MOLLUSC	0.51
Alepisaurus ferox	4.98	MOLLUSC	0.17
Alepisaurus ferox	0.33	MOLLUSC	0.05
Alepisaurus ferox	6.49	MOLLUSC	0.18
Alepisaurus ferox	6.27	MOLLUSC	0.06
Alepisaurus ferox	6.27	MOLLUSC	0.04
Alepisaurus ferox	6.27	MOLLUSC	0.04
Alepisaurus ferox	5.67	MOLLUSC	0.2
Alepisaurus ferox	3.34	MOLLUSC	0.14
Alepisaurus ferox	6.66	MOLLUSC	0.05
Alepisaurus ferox	3.13	MOLLUSC	0.02
Alepisaurus ferox	3.26	MOLLUSC	0.04
Alepisaurus ferox	6.36	MOLLUSC	0.34
Alepisaurus ferox	11.23	MOLLUSC	0.08
Alepisaurus ferox	11.23	MOLLUSC	0.14
Alepisaurus ferox	11.23	MOLLUSC	0.11
Alepisaurus ferox	11.23	MOLLUSC	0.03
Alepisaurus ferox	2.68	MOLLUSC	0.18
Alepisaurus ferox	3.89	MOLLUSC	0.26
Alepisaurus ferox	19.05	MOLLUSC	0.14
Alepisaurus ferox	19.05	MOLLUSC	0.19
Alepisaurus ferox	23.76	MOLLUSC	0.47
Alepisaurus ferox	23.76	MOLLUSC	0.64
Alepisaurus ferox	18.43	MOLLUSC	0.49
Alepisaurus ferox	18.43	MOLLUSC	0.22
Alepisaurus ferox	18.43	MOLLUSC	0.72
Alepisaurus ferox	18.43	MOLLUSC	0.14
Alepisaurus ferox	18.43	MOLLUSC	0.61
Alepisaurus ferox	4.62	MOLLUSC	0.53
Alepisaurus ferox	4.62	MOLLUSC	0.44
Alepisaurus ferox	4.62	MOLLUSC	0.05
Alepisaurus ferox	4.62	MOLLUSC	0.15
Alepisaurus ferox	4.62	MOLLUSC	0.05
Alepisaurus ferox	5.89	MOLLUSC	0.34
Alepisaurus ferox	5.89	MOLLUSC	0.26
Alepisaurus ferox	5.89	MOLLUSC	0.28
Alepisaurus ferox	5.89	MOLLUSC	0.13
Alepisaurus ferox	5.89	MOLLUSC	0.13
Alepisaurus ferox	5.89	MOLLUSC	0.11
Alepisaurus ferox	5.89	MOLLUSC	0.13
Alepisaurus ferox	5.89	MOLLUSC	0.13
Alepisaurus ferox	5.89	MOLLUSC	0.13
Alepisaurus ferox	5.89	MOLLUSC	0.15
Alepisaurus ferox	5.89	MOLLUSC	0.06
Alepisaurus ferox	5.89	MOLLUSC	0.02
Alepisaurus ferox	5.89	MOLLUSC	0.05
Alepisaurus ferox	5.89	MOLLUSC	0.05
Alepisaurus ferox	5.89	MOLLUSC	0.05
Alepisaurus ferox	5.89	MOLLUSC	0.03
Alepisaurus ferox	5.89	MOLLUSC	0.02
Alepisaurus ferox	6.82	MOLLUSC	0.04
Alepisaurus ferox	3.27	MOLLUSC	0.46
Alepisaurus ferox	3.27	MOLLUSC	0.34
Alepisaurus ferox	3.27	MOLLUSC	0.05
Alepisaurus ferox	3.16	MOLLUSC	0.07
Alepisaurus ferox	3.16	MOLLUSC	0.02
Alepisaurus ferox	3.16	MOLLUSC	0.06
Alepisaurus ferox	3.16	MOLLUSC	0.02
Alepisaurus ferox	3.16	MOLLUSC	0.02
Alepisaurus ferox	3.16	MOLLUSC	0.02
Alepisaurus ferox	30.32	MOLLUSC	0.42
Alepisaurus ferox	65.55	MOLLUSC	1.89
Alepisaurus ferox	14.57	MOLLUSC	1.21
Alepisaurus ferox	6.33	MOLLUSC	0.06
Alepisaurus ferox	6.33	MOLLUSC	0.03
Alepisaurus ferox	6.33	MOLLUSC	0.12
Alepisaurus ferox	6.33	MOLLUSC	0.08
Alepisaurus ferox	6.33	MOLLUSC	0.24
Alepisaurus ferox	6.33	MOLLUSC	0.12
Alepisaurus ferox	6.33	MOLLUSC	0.12
Alepisaurus ferox	6.33	MOLLUSC	0.03
Alepisaurus ferox	6.33	MOLLUSC	0.16
Alepisaurus ferox	6.33	MOLLUSC	0.12
Alepisaurus ferox	6.33	MOLLUSC	0.12
Alepisaurus ferox	2.44	MOLLUSC	0.08
Alepisaurus ferox	2.44	MOLLUSC	0.07
Alepisaurus ferox	2.44	MOLLUSC	0.03
Alepisaurus ferox	6.93	MOLLUSC	0.06
Alepisaurus ferox	6.93	MOLLUSC	0.19
Alepisaurus ferox	6.93	MOLLUSC	0.19
Alepisaurus ferox	6.93	MOLLUSC	0.19
Alepisaurus ferox	6.93	MOLLUSC	0.14
Alepisaurus ferox	6.93	MOLLUSC	0.19
Alepisaurus ferox	6.93	MOLLUSC	0.19
Alepisaurus ferox	6.93	MOLLUSC	0.19
Alepisaurus ferox	6.93	MOLLUSC	0.19
Alepisaurus ferox	6.93	MOLLUSC	0.2
Alepisaurus ferox	6.71	MOLLUSC	0.98
Alepisaurus ferox	6.71	MOLLUSC	1.45
Alepisaurus ferox	3.99	MOLLUSC	0.07
Alepisaurus ferox	3.99	MOLLUSC	0.12
Alepisaurus ferox	8.9	MOLLUSC	0.21
Alepisaurus ferox	8.9	MOLLUSC	0.11
Alepisaurus ferox	8.9	MOLLUSC	0.22
Alepisaurus ferox	8.9	MOLLUSC	0.12
Alepisaurus ferox	8.9	MOLLUSC	0.24
Alepisaurus ferox	5.86	MOLLUSC	0.2
Alepisaurus ferox	5.86	MOLLUSC	0.49
Alepisaurus ferox	5.86	MOLLUSC	0.21
Alepisaurus ferox	5.86	MOLLUSC	0.21
Alepisaurus ferox	5.86	MOLLUSC	0.47
Alepisaurus ferox	5.86	MOLLUSC	0.11
Alepisaurus ferox	5.86	MOLLUSC	0.02
Alepisaurus ferox	7.93	MOLLUSC	0.15
Alepisaurus ferox	7.93	MOLLUSC	0.01
Alepisaurus ferox	80.8	MOLLUSC	0.15
Alepisaurus ferox	80.8	MOLLUSC	0.06
Alepisaurus ferox	80.8	MOLLUSC	0.06
Alepisaurus ferox	80.8	MOLLUSC	0.39
Alepisaurus ferox	80.8	MOLLUSC	0.3
Alepisaurus ferox	29	MOLLUSC	3.72
Alepisaurus ferox	29	MOLLUSC	0.37
Alepisaurus ferox	14.36	MOLLUSC	0.29
Alepisaurus ferox	13.74	MOLLUSC	0.28
Alepisaurus ferox	13.74	MOLLUSC	0.34
Alepisaurus ferox	13.74	MOLLUSC	0.34
Alepisaurus ferox	13.74	MOLLUSC	1.18
Alepisaurus ferox	13.74	MOLLUSC	0.36
Alepisaurus ferox	13.74	MOLLUSC	0.1
Alepisaurus ferox	13.74	MOLLUSC	0.24
Alepisaurus ferox	3.4	MOLLUSC	0.06
Alepisaurus ferox	3.4	MOLLUSC	0.06
Alepisaurus ferox	10.33	MOLLUSC	0.56
Alepisaurus ferox	14.08	MOLLUSC	0.3
Alepisaurus ferox	14.08	MOLLUSC	0.35
Alepisaurus ferox	18.6	MOLLUSC	0.43
Alepisaurus ferox	18.6	MOLLUSC	0.14
Alepisaurus ferox	18.6	MOLLUSC	0.07
Alepisaurus ferox	18.6	MOLLUSC	0.05
Alepisaurus ferox	18.6	MOLLUSC	0.5
Alepisaurus ferox	18.6	MOLLUSC	0.21
Anoplogaster cornuta	12.09	MOLLUSC	0.05
Anoplogaster cornuta	12.09	MOLLUSC	0.05
Anoplogaster cornuta	12.09	MOLLUSC	0.04
Anoplogaster cornuta	12.09	MOLLUSC	0.04
Anoplogaster cornuta	12.09	MOLLUSC	0.04
Anoplogaster cornuta	6.99	MOLLUSC	0.035
Anoplogaster cornuta	6.99	MOLLUSC	0.035
Anoplogaster cornuta	3.47	MOLLUSC	0.17
Anoplogaster cornuta	3.47	MOLLUSC	0.07
Anoplogaster cornuta	6.93	MOLLUSC	0.055
Anoplogaster cornuta	6.93	MOLLUSC	0.055
Anoplogaster cornuta	9.42	MOLLUSC	0.14
Anoplogaster cornuta	7.26	MOLLUSC	0.27
Anoplogaster cornuta	7.26	MOLLUSC	0.16
Anoplogaster cornuta	6.92	MOLLUSC	0.075
Anoplogaster cornuta	6.92	MOLLUSC	0.075
Anoplogaster cornuta	6.79	MOLLUSC	0.03
Anoplogaster cornuta	6.79	MOLLUSC	0.01
Anoplogaster cornuta	6.79	MOLLUSC	0.01
Anoplogaster cornuta	8.7	MOLLUSC	0.43
Anoplogaster cornuta	9.38	MOLLUSC	0.06
Anoplogaster cornuta	4.89	MOLLUSC	0.02
Anoplogaster cornuta	4.89	MOLLUSC	0.01
Anoplogaster cornuta	6.22	MOLLUSC	0.06
Anoplogaster cornuta	6.22	MOLLUSC	0.06
Anoplogaster cornuta	0.62	MOLLUSC	0.01
Anoplogaster cornuta	10.5	MOLLUSC	0.04
Anoplogaster cornuta	10.5	MOLLUSC	0.01
Anoplogaster cornuta	11.56	MOLLUSC	0.03
Anoplogaster cornuta	11.08	MOLLUSC	0.07
Anoplogaster cornuta	10.9	MOLLUSC	0.01
Anoplogaster cornuta	6.21	MOLLUSC	0.07
Anoplogaster cornuta	5.59	MOLLUSC	0.08
Anoplogaster cornuta	5.59	MOLLUSC	0.07
Anoplogaster cornuta	4.56	MOLLUSC	0.06
Anoplogaster cornuta	3.14	MOLLUSC	0.06
Anoplogaster cornuta	3.14	MOLLUSC	0.02
Anoplogaster cornuta	3.14	MOLLUSC	0.01
Anoplogaster cornuta	5.93	MOLLUSC	0.09
Anoplogaster cornuta	4.25	MOLLUSC	0.01
Anoplogaster cornuta	4.25	MOLLUSC	0.02
Anoplogaster cornuta	4.25	MOLLUSC	0.06
Anoplogaster cornuta	4.25	MOLLUSC	0.01
Anoplogaster cornuta	9.48	MOLLUSC	0.04
Anoplogaster cornuta	9.48	MOLLUSC	0.04
Anoplogaster cornuta	9.48	MOLLUSC	0.04
Anoplogaster cornuta	9.48	MOLLUSC	0.04
Anoplogaster cornuta	9.48	MOLLUSC	0.02
Anoplogaster cornuta	9.48	MOLLUSC	0.04
Anoplogaster cornuta	9.48	MOLLUSC	0.16
Anoplogaster cornuta	9.48	MOLLUSC	0.03
Anoplogaster cornuta	4.61	MOLLUSC	0.01
Anoplogaster cornuta	4.61	MOLLUSC	0.01
Anoplogaster cornuta	4.61	MOLLUSC	0.01
Anoplogaster cornuta	4.61	MOLLUSC	0.01
Anoplogaster cornuta	4.61	MOLLUSC	0.01
Anoplogaster cornuta	4.61	MOLLUSC	0.01
Anoplogaster cornuta	4.61	MOLLUSC	0.01
Anoplogaster cornuta	1.03	MOLLUSC	0.01
Anoplogaster cornuta	4.21	MOLLUSC	0.01
Omosudis lowii	0.44	MOLLUSC	0.09
Omosudis lowii	0.44	MOLLUSC	0.07
Omosudis lowii	92	MOLLUSC	4.5
Omosudis lowii	22	MOLLUSC	1.35
Omosudis lowii	10.73	MOLLUSC	1.1
Omosudis lowii	14.57	MOLLUSC	0.44
Omosudis lowii	14.57	MOLLUSC	0.36
Omosudis lowii	8.77	MOLLUSC	0.08
Omosudis lowii	0.32	MOLLUSC	0.09
Omosudis lowii	0.32	MOLLUSC	0.11
Omosudis lowii	15.86	MOLLUSC	0.08

## Sheet: prey_family_mass
predator_species	predator_mass	prey_family	prey_mass
Anoplogaster cornuta	8.61	Phrosinidae	0.15
Alepisaurus ferox	18.66	Phrosinidae	0.12
Alepisaurus ferox	24.43	Phrosinidae	0.14
Alepisaurus ferox	24.43	Phrosinidae	0.14
Alepisaurus ferox	24.43	Phrosinidae	0.14
Alepisaurus ferox	24.43	Phrosinidae	0.14
Alepisaurus ferox	24.43	Phrosinidae	0.14
Alepisaurus ferox	24.43	Phrosinidae	0.16
Alepisaurus ferox	24.43	Phrosinidae	0.14
Alepisaurus ferox	24.43	Phrosinidae	0.04
Alepisaurus ferox	24.43	Phrosinidae	0.12
Alepisaurus ferox	24.43	Phrosinidae	0.2
Alepisaurus ferox	24.43	Phrosinidae	0.14
Alepisaurus ferox	167.74	Phrosinidae	0.31
Alepisaurus ferox	167.74	Phrosinidae	0.31
Alepisaurus ferox	167.74	Phrosinidae	0.53
Alepisaurus ferox	42.1	Phrosinidae	0.16
Alepisaurus ferox	42.1	Phrosinidae	0.19
Alepisaurus ferox	42.1	Phrosinidae	0.26
Alepisaurus ferox	42.1	Phrosinidae	0.2
Alepisaurus ferox	42.1	Phrosinidae	0.21
Alepisaurus ferox	18.75	Phrosinidae	0.32
Alepisaurus ferox	18.75	Phrosinidae	0.34
Alepisaurus ferox	18.75	Phrosinidae	0.31
Alepisaurus ferox	26.79	Phrosinidae	0.23
Alepisaurus ferox	26.79	Phrosinidae	0.23
Alepisaurus ferox	26.79	Phrosinidae	0.23
Alepisaurus ferox	26.79	Phrosinidae	0.23
Alepisaurus ferox	26.79	Phrosinidae	0.2
Alepisaurus ferox	26.79	Phrosinidae	0.28
Alepisaurus ferox	26.79	Phrosinidae	0.23
Alepisaurus ferox	26.79	Phrosinidae	0.23
Alepisaurus ferox	26.79	Phrosinidae	0.23
Alepisaurus ferox	26.79	Phrosinidae	0.23
Alepisaurus ferox	2.68	Phrosinidae	0.1
Alepisaurus ferox	2.68	Phrosinidae	0.1
Alepisaurus ferox	18.43	Phrosinidae	0.22
Alepisaurus ferox	18.43	Phrosinidae	0.22
Alepisaurus ferox	18.43	Phrosinidae	0.22
Alepisaurus ferox	18.43	Phrosinidae	0.22
Alepisaurus ferox	18.43	Phrosinidae	0.22
Alepisaurus ferox	18.43	Phrosinidae	0.22
Alepisaurus ferox	30.32	Phrosinidae	0.27
Alepisaurus ferox	30.32	Phrosinidae	0.27
Alepisaurus ferox	30.32	Phrosinidae	0.27
Alepisaurus ferox	30.32	Phrosinidae	0.27
Alepisaurus ferox	30.32	Phrosinidae	0.14
Alepisaurus ferox	30.32	Phrosinidae	0.56
Alepisaurus ferox	30.32	Phrosinidae	0.27
Alepisaurus ferox	30.32	Phrosinidae	0.27
Alepisaurus ferox	30.32	Phrosinidae	0.27
Alepisaurus ferox	14.57	Phrosinidae	0.15
Alepisaurus ferox	60.93	Phrosinidae	0.17
Alepisaurus ferox	60.93	Phrosinidae	0.17
Alepisaurus ferox	60.93	Phrosinidae	0.17
Alepisaurus ferox	60.93	Phrosinidae	0.17
Alepisaurus ferox	60.93	Phrosinidae	0.12
Alepisaurus ferox	60.93	Phrosinidae	0.23
Alepisaurus ferox	80.8	Phrosinidae	0.22
Alepisaurus ferox	80.8	Phrosinidae	0.22
Alepisaurus ferox	80.8	Phrosinidae	0.06
Alepisaurus ferox	80.8	Phrosinidae	0.22
Alepisaurus ferox	80.8	Phrosinidae	0.22
Alepisaurus ferox	80.8	Phrosinidae	0.28
Alepisaurus ferox	80.8	Phrosinidae	0.22
Alepisaurus ferox	80.8	Phrosinidae	0.22
Alepisaurus ferox	29	Phrosinidae	0.21
Alepisaurus ferox	29	Phrosinidae	0.21
Alepisaurus ferox	29	Phrosinidae	0.18
Alepisaurus ferox	29	Phrosinidae	0.21
Alepisaurus ferox	29	Phrosinidae	0.53
Alepisaurus ferox	29	Phrosinidae	0.21
Alepisaurus ferox	29	Phrosinidae	0.21
Alepisaurus ferox	41.93	Phrosinidae	0.05
Alepisaurus ferox	41.93	Phrosinidae	0.12
Alepisaurus ferox	41.93	Phrosinidae	0.12
Alepisaurus ferox	41.93	Phrosinidae	0.12
Alepisaurus ferox	41.93	Phrosinidae	0.12
Alepisaurus ferox	41.93	Phrosinidae	0.12
Alepisaurus ferox	41.93	Phrosinidae	0.21
Alepisaurus ferox	41.93	Phrosinidae	0.12
Alepisaurus ferox	41.93	Phrosinidae	0.12
Alepisaurus ferox	14.36	Phrosinidae	0.09
Alepisaurus ferox	14.36	Phrosinidae	0.22
Alepisaurus ferox	18.45	Phrosinidae	0.3
Alepisaurus ferox	14.08	Phrosinidae	0.38
Alepisaurus ferox	14.08	Phrosinidae	0.38
Alepisaurus ferox	14.08	Phrosinidae	0.38
Alepisaurus ferox	14.08	Phrosinidae	0.38
Alepisaurus ferox	14.08	Phrosinidae	0.38
Alepisaurus ferox	14.08	Phrosinidae	0.38
Alepisaurus ferox	14.08	Phrosinidae	0.38
Alepisaurus ferox	14.08	Phrosinidae	0.38
Alepisaurus ferox	14.08	Phrosinidae	0.38
Alepisaurus ferox	14.08	Phrosinidae	0.38
Alepisaurus ferox	14.08	Phrosinidae	0.38
Alepisaurus ferox	14.08	Phrosinidae	0.38
Alepisaurus ferox	14.08	Phrosinidae	0.23
Alepisaurus ferox	14.08	Phrosinidae	0.38
Alepisaurus ferox	14.08	Phrosinidae	0.38
Alepisaurus ferox	14.08	Phrosinidae	0.42
Alepisaurus ferox	14.08	Phrosinidae	0.38
Alepisaurus ferox	18.6	Phrosinidae	0.19
Alepisaurus ferox	18.6	Phrosinidae	0.19
Alepisaurus ferox	18.6	Phrosinidae	0.09
Alepisaurus ferox	18.6	Phrosinidae	0.19
Alepisaurus ferox	18.6	Phrosinidae	0.19
Alepisaurus ferox	18.6	Phrosinidae	0.19
Alepisaurus ferox	18.6	Phrosinidae	0.19
Alepisaurus ferox	18.6	Phrosinidae	0.19
Alepisaurus ferox	18.6	Phrosinidae	0.19
Alepisaurus ferox	18.6	Phrosinidae	0.19
Alepisaurus ferox	18.6	Phrosinidae	0.19
Alepisaurus ferox	18.6	Phrosinidae	0.21
Alepisaurus ferox	18.6	Phrosinidae	0.19
Alepisaurus ferox	18.6	Phrosinidae	0.19
Alepisaurus ferox	18.6	Phrosinidae	0.19
Alepisaurus ferox	18.6	Phrosinidae	0.19
Anoplogaster cornuta	12.09	Phrosinidae	0.13
Anoplogaster cornuta	12.09	Phrosinidae	0.13
Anoplogaster cornuta	12.09	Phrosinidae	0.13
Anoplogaster cornuta	12.09	Phrosinidae	0.13
Anoplogaster cornuta	12.09	Phrosinidae	0.13
Anoplogaster cornuta	12.09	Phrosinidae	0.13
Anoplogaster cornuta	12.09	Phrosinidae	0.13
Anoplogaster cornuta	12.09	Phrosinidae	0.13
Anoplogaster cornuta	12.09	Phrosinidae	0.13
Anoplogaster cornuta	12.09	Phrosinidae	0.13
Anoplogaster cornuta	12.09	Phrosinidae	0.13
Anoplogaster cornuta	12.09	Phrosinidae	0.13
Anoplogaster cornuta	12.09	Phrosinidae	0.13
Anoplogaster cornuta	12.09	Phrosinidae	0.13
Anoplogaster cornuta	12.09	Phrosinidae	0.13
Anoplogaster cornuta	12.09	Phrosinidae	0.2
Anoplogaster cornuta	12.09	Phrosinidae	0.13
Anoplogaster cornuta	12.09	Phrosinidae	0.13
Anoplogaster cornuta	12.09	Phrosinidae	0.13
Anoplogaster cornuta	12.09	Phrosinidae	0.13
Anoplogaster cornuta	12.09	Phrosinidae	0.13
Anoplogaster cornuta	12.09	Phrosinidae	0.07
Anoplogaster cornuta	12.09	Phrosinidae	0.13
Anoplogaster cornuta	12.09	Phrosinidae	0.13
Anoplogaster cornuta	12.09	Phrosinidae	0.13
Anoplogaster cornuta	12.09	Phrosinidae	0.13
Anoplogaster cornuta	12.09	Phrosinidae	0.13
Anoplogaster cornuta	6.99	Phrosinidae	0.19
Anoplogaster cornuta	6.99	Phrosinidae	0.19
Anoplogaster cornuta	6.99	Phrosinidae	0.19
Anoplogaster cornuta	6.99	Phrosinidae	0.19
Anoplogaster cornuta	6.99	Phrosinidae	0.19
Anoplogaster cornuta	6.99	Phrosinidae	0.19
Anoplogaster cornuta	6.99	Phrosinidae	0.12
Anoplogaster cornuta	6.99	Phrosinidae	0.19
Anoplogaster cornuta	6.99	Phrosinidae	0.26
Anoplogaster cornuta	6.99	Phrosinidae	0.19
Anoplogaster cornuta	6.99	Phrosinidae	0.19
Anoplogaster cornuta	3.47	Phrosinidae	0.184286
Anoplogaster cornuta	3.47	Phrosinidae	0.184286
Anoplogaster cornuta	3.47	Phrosinidae	0.184286
Anoplogaster cornuta	3.47	Phrosinidae	0.184286
Anoplogaster cornuta	3.47	Phrosinidae	0.184286
Anoplogaster cornuta	3.47	Phrosinidae	0.184286
Anoplogaster cornuta	3.47	Phrosinidae	0.184286
Anoplogaster cornuta	10.42	Phrosinidae	0.161538
Anoplogaster cornuta	10.42	Phrosinidae	0.161538
Anoplogaster cornuta	10.42	Phrosinidae	0.161538
Anoplogaster cornuta	10.42	Phrosinidae	0.161538
Anoplogaster cornuta	10.42	Phrosinidae	0.161538
Anoplogaster cornuta	10.42	Phrosinidae	0.161538
Anoplogaster cornuta	10.42	Phrosinidae	0.161538
Anoplogaster cornuta	10.42	Phrosinidae	0.161538
Anoplogaster cornuta	10.42	Phrosinidae	0.161538
Anoplogaster cornuta	10.42	Phrosinidae	0.161538
Anoplogaster cornuta	10.42	Phrosinidae	0.161538
Anoplogaster cornuta	10.42	Phrosinidae	0.161538
Anoplogaster cornuta	10.42	Phrosinidae	0.161538
Anoplogaster cornuta	6.93	Phrosinidae	0.234286
Anoplogaster cornuta	6.93	Phrosinidae	0.234286
Anoplogaster cornuta	6.93	Phrosinidae	0.234286
Anoplogaster cornuta	6.93	Phrosinidae	0.234286
Anoplogaster cornuta	6.93	Phrosinidae	0.234286
Anoplogaster cornuta	6.93	Phrosinidae	0.234286
Anoplogaster cornuta	6.93	Phrosinidae	0.234286
Anoplogaster cornuta	7.49	Phrosinidae	0.291
Anoplogaster cornuta	7.49	Phrosinidae	0.291
Anoplogaster cornuta	7.49	Phrosinidae	0.291
Anoplogaster cornuta	7.49	Phrosinidae	0.291
Anoplogaster cornuta	7.49	Phrosinidae	0.291
Anoplogaster cornuta	7.49	Phrosinidae	0.291
Anoplogaster cornuta	7.49	Phrosinidae	0.291
Anoplogaster cornuta	7.49	Phrosinidae	0.291
Anoplogaster cornuta	7.49	Phrosinidae	0.291
Anoplogaster cornuta	7.49	Phrosinidae	0.291
Anoplogaster cornuta	7.49	Phrosinidae	0.291
Anoplogaster cornuta	7.49	Phrosinidae	0.291
Anoplogaster cornuta	7.49	Phrosinidae	0.291
Anoplogaster cornuta	7.49	Phrosinidae	0.291
Anoplogaster cornuta	7.49	Phrosinidae	0.291
Anoplogaster cornuta	7.49	Phrosinidae	0.291
Anoplogaster cornuta	7.49	Phrosinidae	0.291
Anoplogaster cornuta	7.49	Phrosinidae	0.291
Anoplogaster cornuta	7.49	Phrosinidae	0.291
Anoplogaster cornuta	7.49	Phrosinidae	0.291
Anoplogaster cornuta	9.42	Phrosinidae	1.16
Anoplogaster cornuta	6.79	Phrosinidae	0.0171429
Anoplogaster cornuta	6.79	Phrosinidae	0.0171429
Anoplogaster cornuta	6.79	Phrosinidae	0.0171429
Anoplogaster cornuta	6.79	Phrosinidae	0.0171429
Anoplogaster cornuta	6.79	Phrosinidae	0.0171429
Anoplogaster cornuta	6.79	Phrosinidae	0.0171429
Anoplogaster cornuta	6.79	Phrosinidae	0.0171429
Anoplogaster cornuta	6.79	Phrosinidae	0.0171429
Anoplogaster cornuta	6.79	Phrosinidae	0.0171429
Anoplogaster cornuta	6.79	Phrosinidae	0.0171429
Anoplogaster cornuta	6.79	Phrosinidae	0.0171429
Anoplogaster cornuta	6.79	Phrosinidae	0.0171429
Anoplogaster cornuta	6.79	Phrosinidae	0.0171429
Anoplogaster cornuta	6.79	Phrosinidae	0.0171429
Anoplogaster cornuta	9.33	Phrosinidae	0.01
Anoplogaster cornuta	9.33	Phrosinidae	0.01
Anoplogaster cornuta	9.33	Phrosinidae	0.01
Anoplogaster cornuta	9.33	Phrosinidae	0.23
Anoplogaster cornuta	9.33	Phrosinidae	0.01
Anoplogaster cornuta	9.33	Phrosinidae	0.01
Anoplogaster cornuta	9.33	Phrosinidae	0.01
Anoplogaster cornuta	9.33	Phrosinidae	0.01
Anoplogaster cornuta	9.33	Phrosinidae	0.01
Anoplogaster cornuta	9.33	Phrosinidae	0.29
Anoplogaster cornuta	9.33	Phrosinidae	0.01
Anoplogaster cornuta	9.33	Phrosinidae	0.01
Anoplogaster cornuta	9.33	Phrosinidae	0.01
Anoplogaster cornuta	9.33	Phrosinidae	0.01
Anoplogaster cornuta	9.33	Phrosinidae	0.34
Anoplogaster cornuta	9.33	Phrosinidae	0.01
Anoplogaster cornuta	9.65	Phrosinidae	0.22
Anoplogaster cornuta	9.65	Phrosinidae	0.18
Anoplogaster cornuta	9.65	Phrosinidae	0.31
Anoplogaster cornuta	9.65	Phrosinidae	0.41
Anoplogaster cornuta	4.79	Phrosinidae	0.23
Anoplogaster cornuta	4.79	Phrosinidae	0.23
Anoplogaster cornuta	4.03	Phrosinidae	0.24
Anoplogaster cornuta	4.03	Phrosinidae	0.22
Anoplogaster cornuta	4.03	Phrosinidae	0.24
Anoplogaster cornuta	4.03	Phrosinidae	0.24
Anoplogaster cornuta	4.03	Phrosinidae	0.29
Anoplogaster cornuta	8.93	Phrosinidae	0.17
Anoplogaster cornuta	8.93	Phrosinidae	0.07
Anoplogaster cornuta	8.93	Phrosinidae	0.17
Anoplogaster cornuta	8.93	Phrosinidae	0.2
Anoplogaster cornuta	8.93	Phrosinidae	0.06
Anoplogaster cornuta	4.89	Phrosinidae	0.1775
Anoplogaster cornuta	4.89	Phrosinidae	0.1775
Anoplogaster cornuta	4.89	Phrosinidae	0.1775
Anoplogaster cornuta	4.89	Phrosinidae	0.1775
Anoplogaster cornuta	2.88	Phrosinidae	0.12
Anoplogaster cornuta	2.88	Phrosinidae	0.12
Anoplogaster cornuta	2.13	Phrosinidae	0.01
Anoplogaster cornuta	2.13	Phrosinidae	0.11
Anoplogaster cornuta	6.22	Phrosinidae	0.27
Anoplogaster cornuta	6.22	Phrosinidae	0.11
Anoplogaster cornuta	6.22	Phrosinidae	0.26
Anoplogaster cornuta	6.22	Phrosinidae	0.11
Anoplogaster cornuta	6.22	Phrosinidae	0.14
Anoplogaster cornuta	6.22	Phrosinidae	0.03
Anoplogaster cornuta	6.22	Phrosinidae	0.05
Anoplogaster cornuta	6.22	Phrosinidae	0.05
Anoplogaster cornuta	6.22	Phrosinidae	0.11
Anoplogaster cornuta	6.22	Phrosinidae	0.11
Anoplogaster cornuta	6.22	Phrosinidae	0.11
Anoplogaster cornuta	6.22	Phrosinidae	0.11
Anoplogaster cornuta	7.89	Phrosinidae	0.315
Anoplogaster cornuta	7.89	Phrosinidae	0.32
Anoplogaster cornuta	7.89	Phrosinidae	0.33
Anoplogaster cornuta	7.89	Phrosinidae	0.3
Anoplogaster cornuta	7.89	Phrosinidae	0.315
Anoplogaster cornuta	7.89	Phrosinidae	0.315
Anoplogaster cornuta	7.89	Phrosinidae	0.31
Anoplogaster cornuta	7.89	Phrosinidae	0.315
Anoplogaster cornuta	2.74	Phrosinidae	0.08
Anoplogaster cornuta	9.67	Phrosinidae	0.125
Anoplogaster cornuta	9.67	Phrosinidae	0.13
Anoplogaster cornuta	9.67	Phrosinidae	0.125
Anoplogaster cornuta	9.67	Phrosinidae	0.125
Anoplogaster cornuta	9.67	Phrosinidae	0.125
Anoplogaster cornuta	9.67	Phrosinidae	0.125
Anoplogaster cornuta	9.67	Phrosinidae	0.125
Anoplogaster cornuta	9.67	Phrosinidae	0.125
Anoplogaster cornuta	9.67	Phrosinidae	0.125
Anoplogaster cornuta	9.67	Phrosinidae	0.27
Anoplogaster cornuta	9.67	Phrosinidae	0.125
Anoplogaster cornuta	9.67	Phrosinidae	0.125
Anoplogaster cornuta	9.67	Phrosinidae	0.125
Anoplogaster cornuta	9.67	Phrosinidae	0.125
Anoplogaster cornuta	9.67	Phrosinidae	0.125
Anoplogaster cornuta	9.67	Phrosinidae	0.125
Anoplogaster cornuta	9.67	Phrosinidae	0.125
Anoplogaster cornuta	9.67	Phrosinidae	0.08
Anoplogaster cornuta	9.67	Phrosinidae	0.08
Anoplogaster cornuta	9.67	Phrosinidae	0.12
Anoplogaster cornuta	9.67	Phrosinidae	0.15
Anoplogaster cornuta	9.67	Phrosinidae	0.125
Anoplogaster cornuta	10.5	Phrosinidae	0.16
Anoplogaster cornuta	10.5	Phrosinidae	0.16
Anoplogaster cornuta	10.5	Phrosinidae	0.16
Anoplogaster cornuta	10.5	Phrosinidae	0.12
Anoplogaster cornuta	10.5	Phrosinidae	0.16
Anoplogaster cornuta	10.5	Phrosinidae	0.16
Anoplogaster cornuta	10.5	Phrosinidae	0.16
Anoplogaster cornuta	10.5	Phrosinidae	0.16
Anoplogaster cornuta	10.5	Phrosinidae	0.16
Anoplogaster cornuta	10.5	Phrosinidae	0.19
Anoplogaster cornuta	10.5	Phrosinidae	0.16
Anoplogaster cornuta	10.5	Phrosinidae	0.16
Anoplogaster cornuta	13.68	Phrosinidae	0.25
Anoplogaster cornuta	13.68	Phrosinidae	0.25
Anoplogaster cornuta	13.68	Phrosinidae	0.2
Anoplogaster cornuta	13.68	Phrosinidae	0.3
Anoplogaster cornuta	3.3	Phrosinidae	0.115
Anoplogaster cornuta	3.3	Phrosinidae	0.115
Anoplogaster cornuta	3.3	Phrosinidae	0.1
Anoplogaster cornuta	3.3	Phrosinidae	0.115
Anoplogaster cornuta	3.3	Phrosinidae	0.13
Anoplogaster cornuta	2.35	Phrosinidae	0.03
Anoplogaster cornuta	2.35	Phrosinidae	0.04
Anoplogaster cornuta	2.35	Phrosinidae	0.03
Anoplogaster cornuta	3.67	Phrosinidae	0.06
Anoplogaster cornuta	3.67	Phrosinidae	0.06
Anoplogaster cornuta	3.67	Phrosinidae	0.06
Anoplogaster cornuta	3.67	Phrosinidae	0.06
Anoplogaster cornuta	2.59	Phrosinidae	0.04
Anoplogaster cornuta	2.59	Phrosinidae	0.04
Anoplogaster cornuta	2.59	Phrosinidae	0.11
Anoplogaster cornuta	2.59	Phrosinidae	0.07
Anoplogaster cornuta	2.59	Phrosinidae	0.07
Anoplogaster cornuta	2.59	Phrosinidae	0.07
Anoplogaster cornuta	11.56	Phrosinidae	0.14
Anoplogaster cornuta	11.56	Phrosinidae	0.14
Anoplogaster cornuta	11.56	Phrosinidae	0.14
Anoplogaster cornuta	11.56	Phrosinidae	0.14
Anoplogaster cornuta	11.56	Phrosinidae	0.14
Anoplogaster cornuta	11.56	Phrosinidae	0.24
Anoplogaster cornuta	11.56	Phrosinidae	0.14
Anoplogaster cornuta	11.56	Phrosinidae	0.14
Anoplogaster cornuta	11.56	Phrosinidae	0.14
Anoplogaster cornuta	11.56	Phrosinidae	0.14
Anoplogaster cornuta	11.56	Phrosinidae	0.14
Anoplogaster cornuta	11.56	Phrosinidae	0.14
Anoplogaster cornuta	11.56	Phrosinidae	0.03
Anoplogaster cornuta	11.56	Phrosinidae	0.14
Anoplogaster cornuta	9	Phrosinidae	0.1
Anoplogaster cornuta	9	Phrosinidae	0.19
Anoplogaster cornuta	9	Phrosinidae	0.19
Anoplogaster cornuta	9	Phrosinidae	0.19
Anoplogaster cornuta	9	Phrosinidae	0.19
Anoplogaster cornuta	9	Phrosinidae	0.24
Anoplogaster cornuta	11.08	Phrosinidae	0.25
Anoplogaster cornuta	11.08	Phrosinidae	0.05
Anoplogaster cornuta	11.08	Phrosinidae	0.25
Anoplogaster cornuta	11.08	Phrosinidae	0.25
Anoplogaster cornuta	11.08	Phrosinidae	0.25
Anoplogaster cornuta	11.08	Phrosinidae	0.25
Anoplogaster cornuta	11.08	Phrosinidae	0.25
Anoplogaster cornuta	11.08	Phrosinidae	0.25
Anoplogaster cornuta	11.08	Phrosinidae	0.25
Anoplogaster cornuta	11.08	Phrosinidae	0.57
Anoplogaster cornuta	11.08	Phrosinidae	0.25
Anoplogaster cornuta	11.08	Phrosinidae	0.25
Anoplogaster cornuta	11.08	Phrosinidae	0.25
Anoplogaster cornuta	11.08	Phrosinidae	0.25
Anoplogaster cornuta	11.08	Phrosinidae	0.25
Anoplogaster cornuta	11.08	Phrosinidae	0.25
Anoplogaster cornuta	11.08	Phrosinidae	0.25
Anoplogaster cornuta	11.08	Phrosinidae	0.25
Anoplogaster cornuta	10.9	Phrosinidae	0.23
Anoplogaster cornuta	10.9	Phrosinidae	0.23
Anoplogaster cornuta	10.9	Phrosinidae	0.23
Anoplogaster cornuta	10.9	Phrosinidae	0.23
Anoplogaster cornuta	10.9	Phrosinidae	0.23
Anoplogaster cornuta	10.9	Phrosinidae	0.23
Anoplogaster cornuta	10.9	Phrosinidae	0.23
Anoplogaster cornuta	10.9	Phrosinidae	0.23
Anoplogaster cornuta	10.9	Phrosinidae	0.45
Anoplogaster cornuta	10.9	Phrosinidae	0.05
Anoplogaster cornuta	10.9	Phrosinidae	0.23
Anoplogaster cornuta	10.9	Phrosinidae	0.23
Anoplogaster cornuta	10.9	Phrosinidae	0.23
Anoplogaster cornuta	10.9	Phrosinidae	0.23
Anoplogaster cornuta	10.9	Phrosinidae	0.23
Anoplogaster cornuta	10.9	Phrosinidae	0.23
Anoplogaster cornuta	10.9	Phrosinidae	0.23
Anoplogaster cornuta	10.9	Phrosinidae	0.23
Anoplogaster cornuta	3.85	Phrosinidae	0.01
Anoplogaster cornuta	3.85	Phrosinidae	0.1
Anoplogaster cornuta	3.85	Phrosinidae	0.1
Anoplogaster cornuta	3.85	Phrosinidae	0.1
Anoplogaster cornuta	3.85	Phrosinidae	0.1
Anoplogaster cornuta	3.85	Phrosinidae	0.11
Anoplogaster cornuta	3.85	Phrosinidae	0.1
Anoplogaster cornuta	3.85	Phrosinidae	0.1
Anoplogaster cornuta	3.85	Phrosinidae	0.1
Anoplogaster cornuta	3.85	Phrosinidae	0.1
Anoplogaster cornuta	3.85	Phrosinidae	0.1
Anoplogaster cornuta	3.85	Phrosinidae	0.1
Anoplogaster cornuta	3.85	Phrosinidae	0.1
Anoplogaster cornuta	3.85	Phrosinidae	0.1
Anoplogaster cornuta	6.92	Phrosinidae	0.02
Anoplogaster cornuta	6.92	Phrosinidae	0.02
Anoplogaster cornuta	6.92	Phrosinidae	0.02
Anoplogaster cornuta	6.92	Phrosinidae	0.02
Anoplogaster cornuta	6.92	Phrosinidae	0.02
Anoplogaster cornuta	6.92	Phrosinidae	0.02
Anoplogaster cornuta	6.92	Phrosinidae	0.02
Anoplogaster cornuta	6.92	Phrosinidae	0.02
Anoplogaster cornuta	6.92	Phrosinidae	0.02
Anoplogaster cornuta	6.92	Phrosinidae	0.13
Anoplogaster cornuta	6.92	Phrosinidae	0.02
Anoplogaster cornuta	6.92	Phrosinidae	0.02
Anoplogaster cornuta	8.62	Phrosinidae	0.12
Anoplogaster cornuta	8.62	Phrosinidae	0.1
Anoplogaster cornuta	8.62	Phrosinidae	0.1
Anoplogaster cornuta	5.33	Phrosinidae	0.06
Anoplogaster cornuta	5.33	Phrosinidae	0.13
Anoplogaster cornuta	5.33	Phrosinidae	0.13
Anoplogaster cornuta	5.33	Phrosinidae	0.13
Anoplogaster cornuta	5.33	Phrosinidae	0.4
Anoplogaster cornuta	6.25	Phrosinidae	0.24
Anoplogaster cornuta	6.25	Phrosinidae	0.16
Anoplogaster cornuta	6.25	Phrosinidae	0.02
Anoplogaster cornuta	6.25	Phrosinidae	0.16
Anoplogaster cornuta	6.25	Phrosinidae	0.16
Anoplogaster cornuta	6.21	Phrosinidae	0.14
Anoplogaster cornuta	6.21	Phrosinidae	0.14
Anoplogaster cornuta	6.21	Phrosinidae	0.14
Anoplogaster cornuta	6.21	Phrosinidae	0.14
Anoplogaster cornuta	6.21	Phrosinidae	0.14
Anoplogaster cornuta	6.21	Phrosinidae	0.03
Anoplogaster cornuta	6.21	Phrosinidae	0.14
Anoplogaster cornuta	6.21	Phrosinidae	0.14
Anoplogaster cornuta	6.21	Phrosinidae	0.14
Anoplogaster cornuta	6.21	Phrosinidae	0.37
Anoplogaster cornuta	6.21	Phrosinidae	0.14
Anoplogaster cornuta	6.21	Phrosinidae	0.14
Anoplogaster cornuta	5.59	Phrosinidae	0.05
Anoplogaster cornuta	5.59	Phrosinidae	0.05
Anoplogaster cornuta	5.59	Phrosinidae	0.27
Anoplogaster cornuta	5.59	Phrosinidae	0.05
Anoplogaster cornuta	5.59	Phrosinidae	0.05
Anoplogaster cornuta	5.59	Phrosinidae	0.05
Anoplogaster cornuta	5.59	Phrosinidae	0.04
Anoplogaster cornuta	5.59	Phrosinidae	0.05
Anoplogaster cornuta	4.56	Phrosinidae	0.26
Anoplogaster cornuta	4.56	Phrosinidae	0.23
Anoplogaster cornuta	4.56	Phrosinidae	0.11
Anoplogaster cornuta	4.56	Phrosinidae	0.23
Anoplogaster cornuta	3.14	Phrosinidae	0.03
Anoplogaster cornuta	3.14	Phrosinidae	0.03
Anoplogaster cornuta	3.14	Phrosinidae	0.03
Anoplogaster cornuta	3.14	Phrosinidae	0.03
Anoplogaster cornuta	3.14	Phrosinidae	0.18
Anoplogaster cornuta	3.14	Phrosinidae	0.03
Anoplogaster cornuta	3.14	Phrosinidae	0.03
Anoplogaster cornuta	3.14	Phrosinidae	0.03
Anoplogaster cornuta	3.14	Phrosinidae	0.01
Anoplogaster cornuta	3.14	Phrosinidae	0.03
Anoplogaster cornuta	5.93	Phrosinidae	0.24
Anoplogaster cornuta	5.93	Phrosinidae	0.24
Anoplogaster cornuta	5.93	Phrosinidae	0.24
Anoplogaster cornuta	5.93	Phrosinidae	0.25
Anoplogaster cornuta	5.93	Phrosinidae	0.24
Anoplogaster cornuta	5.93	Phrosinidae	0.14
Anoplogaster cornuta	5.93	Phrosinidae	0.24
Anoplogaster cornuta	5.93	Phrosinidae	0.24
Anoplogaster cornuta	5.93	Phrosinidae	0.24
Anoplogaster cornuta	5.93	Phrosinidae	0.24
Anoplogaster cornuta	5.93	Phrosinidae	0.24
Anoplogaster cornuta	5.93	Phrosinidae	0.24
Anoplogaster cornuta	4.25	Phrosinidae	0.04
Anoplogaster cornuta	4.25	Phrosinidae	0.04
Anoplogaster cornuta	4.25	Phrosinidae	0.04
Anoplogaster cornuta	4.25	Phrosinidae	0.04
Anoplogaster cornuta	4.25	Phrosinidae	0.04
Anoplogaster cornuta	4.25	Phrosinidae	0.04
Anoplogaster cornuta	4.25	Phrosinidae	0.02
Anoplogaster cornuta	4.25	Phrosinidae	0.04
Anoplogaster cornuta	4.25	Phrosinidae	0.23
Anoplogaster cornuta	9.48	Phrosinidae	0.22
Anoplogaster cornuta	9.48	Phrosinidae	0.22
Anoplogaster cornuta	9.48	Phrosinidae	0.22
Anoplogaster cornuta	9.48	Phrosinidae	0.22
Anoplogaster cornuta	9.48	Phrosinidae	0.22
Anoplogaster cornuta	9.48	Phrosinidae	0.22
Anoplogaster cornuta	9.48	Phrosinidae	0.14
Anoplogaster cornuta	9.48	Phrosinidae	0.26
Anoplogaster cornuta	9.48	Phrosinidae	0.22
Anoplogaster cornuta	9.48	Phrosinidae	0.22
Anoplogaster cornuta	9.48	Phrosinidae	0.22
Anoplogaster cornuta	5.21	Phrosinidae	0.15
Anoplogaster cornuta	5.21	Phrosinidae	0.15
Anoplogaster cornuta	5.21	Phrosinidae	0.15
Anoplogaster cornuta	5.21	Phrosinidae	0.15
Anoplogaster cornuta	5.21	Phrosinidae	0.15
Anoplogaster cornuta	5.21	Phrosinidae	0.15
Anoplogaster cornuta	5.21	Phrosinidae	0.15
Anoplogaster cornuta	5.21	Phrosinidae	0.15
Anoplogaster cornuta	5.21	Phrosinidae	0.15
Anoplogaster cornuta	5.21	Phrosinidae	0.15
Anoplogaster cornuta	5.21	Phrosinidae	0.15
Anoplogaster cornuta	5.21	Phrosinidae	0.15
Anoplogaster cornuta	4.14	Phrosinidae	0.05
Anoplogaster cornuta	4.14	Phrosinidae	0.05
Anoplogaster cornuta	4.14	Phrosinidae	0.24
Anoplogaster cornuta	4.14	Phrosinidae	0.05
Anoplogaster cornuta	4.14	Phrosinidae	0.05
Anoplogaster cornuta	4.14	Phrosinidae	0.05
Anoplogaster cornuta	4.14	Phrosinidae	0.05
Anoplogaster cornuta	4.14	Phrosinidae	0.05
Anoplogaster cornuta	4.14	Phrosinidae	0.02
Anoplogaster cornuta	4.14	Phrosinidae	0.05
Anoplogaster cornuta	4.14	Phrosinidae	0.05
Anoplogaster cornuta	4.14	Phrosinidae	0.05
Anoplogaster cornuta	4.14	Phrosinidae	0.05
Anoplogaster cornuta	4.14	Phrosinidae	0.05
Anoplogaster cornuta	4.14	Phrosinidae	0.05
Anoplogaster cornuta	4.82	Phrosinidae	0.05
Anoplogaster cornuta	4.82	Phrosinidae	0.3
Anoplogaster cornuta	4.82	Phrosinidae	0.26
Anoplogaster cornuta	4.82	Phrosinidae	0.26
Anoplogaster cornuta	4.82	Phrosinidae	0.26
Anoplogaster cornuta	4.61	Phrosinidae	0.13
Anoplogaster cornuta	4.61	Phrosinidae	0.34
Anoplogaster cornuta	4.61	Phrosinidae	0.13
Anoplogaster cornuta	4.61	Phrosinidae	0.13
Anoplogaster cornuta	4.61	Phrosinidae	0.13
Anoplogaster cornuta	4.61	Phrosinidae	0.13
Anoplogaster cornuta	4.61	Phrosinidae	0.13
Anoplogaster cornuta	4.61	Phrosinidae	0.13
Anoplogaster cornuta	4.61	Phrosinidae	0.03
Anoplogaster cornuta	4.61	Phrosinidae	0.13
Anoplogaster cornuta	4.61	Phrosinidae	0.13
Anoplogaster cornuta	4.61	Phrosinidae	0.13
Anoplogaster cornuta	4.61	Phrosinidae	0.13
Anoplogaster cornuta	4.61	Phrosinidae	0.13
Anoplogaster cornuta	4.61	Phrosinidae	0.13
Anoplogaster cornuta	4.61	Phrosinidae	0.13
Anoplogaster cornuta	4.61	Phrosinidae	0.13
Anoplogaster cornuta	4.61	Phrosinidae	0.13
Anoplogaster cornuta	4.61	Phrosinidae	0.13
Anoplogaster cornuta	4.61	Phrosinidae	0.13
Anoplogaster cornuta	4.61	Phrosinidae	0.13
Anoplogaster cornuta	4.61	Phrosinidae	0.02
Anoplogaster cornuta	3.58	Phrosinidae	0.33
Anoplogaster cornuta	3.58	Phrosinidae	0.09
Anoplogaster cornuta	3.58	Phrosinidae	0.33
Anoplogaster cornuta	3.58	Phrosinidae	0.33
Anoplogaster cornuta	3.58	Phrosinidae	0.33
Anoplogaster cornuta	3.58	Phrosinidae	0.33
Anoplogaster cornuta	3.58	Phrosinidae	0.45
Anoplogaster cornuta	3.58	Phrosinidae	0.33
Anoplogaster cornuta	3.58	Phrosinidae	0.33
Anoplogaster cornuta	3.58	Phrosinidae	0.33
Anoplogaster cornuta	3.58	Phrosinidae	0.33
Anoplogaster cornuta	4.21	Phrosinidae	0.17
Anoplogaster cornuta	4.21	Phrosinidae	0.19
Anoplogaster cornuta	4.21	Phrosinidae	0.17
Anoplogaster cornuta	4.21	Phrosinidae	0.12
Omosudis lowii	15.08	Phrosinidae	0.12
Alepisaurus ferox	744.9	Sternoptychidae	1.87
Alepisaurus ferox	66.67	Sternoptychidae	1.48
Alepisaurus ferox	5.95	Sternoptychidae	0.83
Alepisaurus ferox	5.95	Sternoptychidae	1.45
Anoplogaster cornuta	8.32	Sternoptychidae	0.41
Alepisaurus ferox	25.11	Sternoptychidae	2.98
Alepisaurus ferox	6.47	Sternoptychidae	0.77
Alepisaurus ferox	167.74	Sternoptychidae	0.39
Alepisaurus ferox	11.75	Sternoptychidae	1.3
Alepisaurus ferox	24.12	Sternoptychidae	1.27
Alepisaurus ferox	26.56	Sternoptychidae	1.9
Alepisaurus ferox	10.85	Sternoptychidae	1.69
Alepisaurus ferox	4.98	Sternoptychidae	0.52
Alepisaurus ferox	4.98	Sternoptychidae	0.635
Alepisaurus ferox	4.98	Sternoptychidae	0.75
Alepisaurus ferox	6.66	Sternoptychidae	0.71
Alepisaurus ferox	6.66	Sternoptychidae	0.5
Alepisaurus ferox	3.13	Sternoptychidae	0.09
Alepisaurus ferox	3.13	Sternoptychidae	0.155
Alepisaurus ferox	3.13	Sternoptychidae	0.22
Alepisaurus ferox	3.76	Sternoptychidae	0.49
Alepisaurus ferox	3.26	Sternoptychidae	0.09
Alepisaurus ferox	3.26	Sternoptychidae	0.06
Alepisaurus ferox	3.26	Sternoptychidae	0.09
Alepisaurus ferox	3.26	Sternoptychidae	0.12
Alepisaurus ferox	3.26	Sternoptychidae	0.09
Alepisaurus ferox	18.43	Sternoptychidae	0.33
Alepisaurus ferox	18.43	Sternoptychidae	0.33
Alepisaurus ferox	18.43	Sternoptychidae	1.49
Alepisaurus ferox	18.43	Sternoptychidae	0.06
Alepisaurus ferox	28.8	Sternoptychidae	1.14
Alepisaurus ferox	28.8	Sternoptychidae	0.23
Alepisaurus ferox	28.8	Sternoptychidae	1.14
Alepisaurus ferox	28.8	Sternoptychidae	4.02
Alepisaurus ferox	5.89	Sternoptychidae	0.17
Alepisaurus ferox	5.89	Sternoptychidae	0.11
Alepisaurus ferox	5.89	Sternoptychidae	0.08
Alepisaurus ferox	5.75	Sternoptychidae	1.75
Alepisaurus ferox	3.16	Sternoptychidae	0.03
Alepisaurus ferox	30.32	Sternoptychidae	0.07
Alepisaurus ferox	6.46	Sternoptychidae	1.63
Alepisaurus ferox	65.55	Sternoptychidae	1.28
Alepisaurus ferox	65.55	Sternoptychidae	0.92
Alepisaurus ferox	65.55	Sternoptychidae	1.4
Alepisaurus ferox	6.33	Sternoptychidae	0.52
Alepisaurus ferox	6.33	Sternoptychidae	0.14
Alepisaurus ferox	2.44	Sternoptychidae	0.05
Alepisaurus ferox	6.93	Sternoptychidae	0.95
Alepisaurus ferox	6.93	Sternoptychidae	0.13
Alepisaurus ferox	6.93	Sternoptychidae	0.07
Alepisaurus ferox	6.71	Sternoptychidae	0.28
Alepisaurus ferox	60.93	Sternoptychidae	0.59
Alepisaurus ferox	60.93	Sternoptychidae	3.11
Alepisaurus ferox	60.93	Sternoptychidae	0.08
Alepisaurus ferox	3.99	Sternoptychidae	1.02
Alepisaurus ferox	8.9	Sternoptychidae	0.75
Alepisaurus ferox	8.9	Sternoptychidae	0.26
Alepisaurus ferox	8.9	Sternoptychidae	0.07
Alepisaurus ferox	8.9	Sternoptychidae	0.26
Alepisaurus ferox	8.9	Sternoptychidae	0.26
Alepisaurus ferox	8.9	Sternoptychidae	0.26
Alepisaurus ferox	1.86	Sternoptychidae	0.52
Alepisaurus ferox	80.8	Sternoptychidae	2.18
Alepisaurus ferox	80.8	Sternoptychidae	0.76
Alepisaurus ferox	80.8	Sternoptychidae	1.56
Alepisaurus ferox	12.07	Sternoptychidae	1.66
Anoplogaster cornuta	2.13	Sternoptychidae	0.21
Anoplogaster cornuta	2.74	Sternoptychidae	0.11
Anoplogaster cornuta	2.74	Sternoptychidae	0.16
Anoplogaster cornuta	11.56	Sternoptychidae	1.86
Anoplogaster cornuta	11.08	Sternoptychidae	0.29
Anoplogaster cornuta	11.08	Sternoptychidae	0.02
Anoplogaster cornuta	11.08	Sternoptychidae	0.28
Anoplogaster cornuta	4.41	Sternoptychidae	0.35
Anoplogaster cornuta	4.41	Sternoptychidae	0.37
Anoplogaster cornuta	3.14	Sternoptychidae	0.02
Anoplogaster cornuta	3.14	Sternoptychidae	0.02
Anoplogaster cornuta	3.14	Sternoptychidae	0.01
Anoplogaster cornuta	3.14	Sternoptychidae	0.02
Anoplogaster cornuta	1.03	Sternoptychidae	0.16
Anoplogaster cornuta	1.03	Sternoptychidae	0.19
Anoplogaster cornuta	1.03	Sternoptychidae	0.16
Omosudis lowii	16.84	Sternoptychidae	1.57
Omosudis lowii	16.84	Sternoptychidae	1.51
Omosudis lowii	4.57	Sternoptychidae	0.88
Omosudis lowii	29.2	Sternoptychidae	1.53
Omosudis lowii	29.2	Sternoptychidae	1.47
Omosudis lowii	16.86	Sternoptychidae	0.57
Omosudis lowii	16.86	Sternoptychidae	1.37
Omosudis lowii	92	Sternoptychidae	1
Omosudis lowii	7.54	Sternoptychidae	1.02
Omosudis lowii	7.54	Sternoptychidae	0.88
Omosudis lowii	7.54	Sternoptychidae	0.57
Omosudis lowii	15.08	Sternoptychidae	0.53
Omosudis lowii	15.08	Sternoptychidae	1.46
Omosudis lowii	15.08	Sternoptychidae	0.41
Omosudis lowii	15.08	Sternoptychidae	0.53
Omosudis lowii	22.52	Sternoptychidae	1.41
Omosudis lowii	3.19	Sternoptychidae	1.65
Omosudis lowii	10.94	Sternoptychidae	0.27
Omosudis lowii	17.56	Sternoptychidae	0.66
Omosudis lowii	20.37	Sternoptychidae	1.44
Omosudis lowii	45.76	Sternoptychidae	0.87
Omosudis lowii	8.77	Sternoptychidae	0.83
Omosudis lowii	8.77	Sternoptychidae	0.98
Omosudis lowii	3.05	Sternoptychidae	0.19
Omosudis lowii	6.51	Sternoptychidae	0.57
